# Supplementary material for: Hydrogen peroxide in breast milk is crucial for gut microbiota formation and myelin development in neonatal mice
Source: Gut Microbes. 2024 May 30;16(1):2359729. doi: 10.1080/19490976.2024.2359729 (PMC11146441; doi:10.1080/19490976.2024.2359729)
Supplement: Supplementary data set1.xlsx [file KGMI_A_2359729_SM8910.xlsx]

## Sheet: Sheet1
Table : Expression matrix showing microarray intensities for P10 LAO1 KO with WT milk and LAO1 KO with KO milk
ID	LAO1 KO with WT milk 1	LAO1 KO with WT milk 2	LAO1 KO with WT milk 3	LAO1 KO with KO milk 1	LAO1 KO with KO milk 2	LAO1 KO with KO milk 3
TC0100000014.mm.2	12.0866	12.4925	12.782	12.6354	12.5822	12.7165
TC0100000018.mm.2	6.23451	6.98059	6.51443	6.53461	6.72598	7.54195
TC0100000021.mm.2	10.9893	11.1206	11.1959	10.7875	11.2225	8.62753
TC0100000022.mm.2	4.17393	4.38137	4.1739	4.22779	3.5585	5.0968
TC0100000023.mm.2	11.8497	12.7627	12.1025	12.6416	12.1903	11.4451
TC0100000027.mm.2	12.5683	12.2426	12.3309	12.3077	12.4163	11.3958
TC0100000038.mm.2	8.53175	8.51218	8.39016	7.99627	8.56351	8.35252
TC0100000039.mm.2	9.71797	9.91886	9.53622	9.7557	10.0026	8.62863
TC0100000041.mm.2	13.695	13.6191	13.7538	13.4646	13.724	12.9143
TC0100000044.mm.2	8.6485	8.16603	8.13645	8.38778	8.13497	7.16709
TC0100000045.mm.2	6.73635	6.74268	6.45962	6.57569	6.31395	6.72525
TC0100000048.mm.2	10.4254	10.2351	10.0623	10.423	10.3315	9.84773
TC0100000055.mm.2	11.1829	10.7231	10.9113	10.874	10.9669	9.76384
TC0100000056.mm.2	12.3163	12.301	12.1991	12.1813	12.2193	11.6182
TC0100000064.mm.2	9.55534	8.65468	8.29015	7.24769	9.22999	7.21951
TC0100000071.mm.2	4.4534	4.30696	4.88996	4.26823	4.87762	5.07748
TC0100000082.mm.2	10.2819	9.59224	9.41347	10.1696	9.86687	9.19257
TC0100000092.mm.2	8.9186	8.52956	8.52044	8.13387	8.43532	8.03985
TC0100000097.mm.2	6.41497	6.57186	6.34826	6.49626	6.77777	6.52041
TC0100000101.mm.2	5.10608	4.99207	5.13739	5.07087	5.02571	4.86533
TC0100000103.mm.2	9.40551	8.78892	9.09747	8.77176	9.42137	7.51719
TC0100000109.mm.2	11.8809	11.7579	11.9743	11.7725	11.9899	11.0604
TC0100000112.mm.2	6.94727	7.01935	6.7695	6.60928	6.49318	6.36526
TC0100000113.mm.2	5.60113	5.4614	5.04529	5.22576	5.4305	5.09326
TC0100000115.mm.2	3.10655	3.67595	3.70011	3.23531	3.92214	3.82485
TC0100000116.mm.2	3.85933	4.42286	3.68022	3.80804	3.80217	3.71116
TC0100000125.mm.2	4.01886	4.5154	3.84046	4.17926	4.19243	3.93747
TC0100000127.mm.2	4.57221	4.66678	4.33636	4.63756	4.67009	4.97538
TC0100000129.mm.2	12.59	12.1043	12.2382	12.3036	12.3832	12.3346
TC0100000131.mm.2	6.50055	6.63355	6.42005	5.80893	6.43457	6.50156
TC0100000133.mm.2	8.16474	7.89503	8.04959	7.88346	7.70443	7.47512
TC0100000135.mm.2	5.71064	5.62779	5.23533	5.86786	5.06058	5.66779
TC0100000137.mm.2	3.98076	4.19705	4.05249	3.91967	3.73486	4.20881
TC0100000140.mm.2	3.58809	4.03398	3.77461	3.66484	3.81568	3.95398
TC0100000143.mm.2	4.44244	5.25055	4.95322	4.30371	4.94783	5.11762
TC0100000159.mm.2	7.45054	7.70634	7.59222	7.4976	7.89204	7.56849
TC0100000164.mm.2	5.22247	5.50938	5.0396	5.07348	4.71728	5.61853
TC0100000171.mm.2	13.4955	13.4876	13.3791	13.6181	13.7014	13.3013
TC0100000177.mm.2	5.76689	5.64936	5.223	6.10779	5.15939	5.9503
TC0100000193.mm.2	3.12273	3.64187	3.63695	3.64772	3.90747	3.53346
TC0100000194.mm.2	3.44588	3.53517	4.08067	3.97637	3.93795	4.21625
TC0100000201.mm.2	8.87802	8.90128	8.16029	8.41963	8.62681	8.00207
TC0100000214.mm.2	4.19918	4.05486	4.04785	4.22315	3.86676	3.47815
TC0100000215.mm.2	8.53293	8.52484	8.56834	8.45532	8.5631	8.52357
TC0100000216.mm.2	12.2794	12.0886	11.9936	11.9841	12.1531	12.489
TC0100000222.mm.2	8.61827	8.84047	9.01066	8.76349	8.55663	9.30087
TC0100000224.mm.2	4.29445	4.87675	4.77924	4.74814	4.28531	5.06225
TC0100000226.mm.2	4.71495	5.23043	4.9717	5.30061	4.79803	5.03613
TC0100000227.mm.2	4.10653	4.47356	4.40093	4.36386	4.24798	4.39937
TC0100000228.mm.2	9.9453	9.57347	9.93437	10.186	9.97712	10.3078
TC0100000230.mm.2	11.0344	10.7458	11.0005	10.9873	10.9608	10.6073
TC0100000233.mm.2	11.843	11.9975	11.8051	11.8975	11.7806	12.213
TC0100000237.mm.2	9.59928	9.52776	9.76766	9.54468	9.39079	10.0433
TC0100000240.mm.2	4.90365	4.86125	5.16174	4.89487	4.82748	5.18145
TC0100000242.mm.2	3.62687	4.40407	4.03402	3.94167	3.76131	3.99137
TC0100000244.mm.2	5.905	6.11459	5.9834	6.27447	5.65903	6.82932
TC0100000247.mm.2	6.47858	6.54414	7.13198	6.85802	6.72538	6.97194
TC0100000253.mm.2	14.2795	14.4058	14.673	14.2914	14.364	14.4039
TC0100000255.mm.2	3.44232	3.60906	3.78443	3.76494	3.76121	3.81565
TC0100000257.mm.2	5.84228	6.20405	6.00955	6.52692	5.97812	6.08462
TC0100000258.mm.2	3.74261	3.90797	3.46403	3.84502	3.65664	3.68859
TC0100000259.mm.2	11.3042	11.1871	11.219	11.1902	11.3476	11.5604
TC0100000260.mm.2	11.3633	10.5108	10.6299	10.9223	10.5593	10.6639
TC0100000267.mm.2	7.01264	7.35934	7.17049	7.08265	7.29421	6.69676
TC0100000268.mm.2	9.45445	9.45908	9.7447	9.35395	9.82752	9.30677
TC0100000271.mm.2	10.718	10.2441	10.6283	10.331	10.6891	9.69876
TC0100000279.mm.2	4.02827	4.54961	4.4635	4.53901	4.25555	4.79611
TC0100000280.mm.2	8.93138	8.80208	9.10602	9.02027	9.07034	8.77341
TC0100000282.mm.2	9.35005	8.98158	9.38476	9.30981	8.70335	9.30731
TC0100000284.mm.2	15.3006	15.3796	15.5446	15.1734	15.481	15.4098
TC0100000286.mm.2	11.3588	10.9034	11.0665	11.532	11.184	11.2835
TC0100000289.mm.2	12.2524	12.1205	12.217	11.9501	12.1304	12.3338
TC0100000292.mm.2	4.20464	4.27835	4.0474	4.22577	4.34088	4.24034
TC0100000295.mm.2	6.68	7.05933	7.20393	7.34708	7.82382	7.10927
TC0100000297.mm.2	5.89741	6.38676	6.50086	5.8991	5.39641	5.52673
TC0100000298.mm.2	4.39147	4.19908	4.75545	4.42923	5.43512	4.16522
TC0100000299.mm.2	3.60578	4.02561	4.19094	3.14885	3.92215	3.97085
TC0100000300.mm.2	6.2616	5.44155	5.67255	6.01191	5.4226	5.219
TC0100000301.mm.2	6.74546	7.61888	7.16984	7.67524	7.39039	6.61061
TC0100000302.mm.2	8.30511	8.59446	8.48825	8.15709	8.36454	8.10793
TC0100000304.mm.2	5.82218	6.79591	6.53219	6.49099	6.41899	6.38204
TC0100000312.mm.2	10.1271	9.41678	9.88754	9.8361	9.62021	10.0228
TC0100000315.mm.2	10.992	10.6385	10.5813	10.8385	10.724	10.2739
TC0100000317.mm.2	6.72809	7.19437	7.22545	6.99168	7.06383	7.01306
TC0100000320.mm.2	8.99528	9.10028	8.71836	8.73332	9.07217	8.04151
TC0100000321.mm.2	16.1461	16.4835	16.4029	16.3571	16.4985	16.2114
TC0100000323.mm.2	7.56641	7.36247	7.71512	7.72945	7.96244	7.22214
TC0100000329.mm.2	8.40122	8.16111	7.86068	6.00924	9.18099	6.60994
TC0100000332.mm.2	11.457	11.0982	10.7912	11.2344	11.3731	10.7103
TC0100000333.mm.2	10.9759	10.891	10.7792	11.0408	11.1806	10.1875
TC0100000334.mm.2	11.0335	10.8329	11.1365	11.0925	11.0181	10.5937
TC0100000338.mm.2	7.82606	8.08386	7.82276	7.64425	8.29311	7.24769
TC0100000343.mm.2	6.34936	6.21853	6.23758	6.05683	6.55105	6.17278
TC0100000351.mm.2	10.4224	10.4837	10.3649	10.3963	10.4243	9.97237
TC0100000353.mm.2	6.53684	6.60653	6.05085	6.14152	6.30239	6.14659
TC0100000356.mm.2	6.22363	6.52405	5.83469	5.92631	6.25304	5.86943
TC0100000364.mm.2	11.7566	12.0746	11.5218	11.7848	11.9605	11.382
TC0100000372.mm.2	3.89296	4.37628	4.61241	4.07133	5.01551	4.08489
TC0100000374.mm.2	3.34151	3.27944	3.52837	2.85124	3.46319	3.3535
TC0100000375.mm.2	7.89404	7.88854	7.58672	7.50342	7.92817	8.00448
TC0100000380.mm.2	5.99609	6.78456	5.86354	6.19941	6.08447	5.65753
TC0100000381.mm.2	6.29324	6.4771	6.33335	6.22864	6.16383	5.5339
TC0100000383.mm.2	4.83006	4.60079	4.91177	4.73271	4.64611	4.4773
TC0100000386.mm.2	6.13526	6.44342	6.50154	6.76107	6.33543	6.3595
TC0100000387.mm.2	9.01625	8.65253	9.34555	9.45374	9.43449	7.96811
TC0100000390.mm.2	3.6313	3.33653	3.15156	3.47029	3.16788	3.33404
TC0100000393.mm.2	9.04493	9.03642	9.09097	8.7913	9.13258	8.03838
TC0100000395.mm.2	10.2243	10.3943	10.5691	10.451	10.4774	10.2125
TC0100000397.mm.2	13.152	13.1818	13.29	12.7902	13.2365	12.2715
TC0100000399.mm.2	7.95601	7.73685	7.9382	7.97257	7.96637	7.3316
TC0100000404.mm.2	8.56436	7.62607	8.10177	7.84505	8.13474	7.43109
TC0100000420.mm.2	7.27783	7.58667	7.2721	7.64884	7.9799	6.61396
TC0100000422.mm.2	10.4196	10.4844	10.713	10.4087	10.6087	10.0122
TC0100000424.mm.2	9.4735	9.39062	9.18639	9.33199	9.0463	9.36216
TC0100000426.mm.2	5.19464	5.43859	5.44506	5.58051	5.3537	4.94152
TC0100000427.mm.2	5.77739	5.28334	5.38039	5.00197	5.22742	5.24201
TC0100000428.mm.2	5.48156	5.52796	4.92778	4.87993	5.54964	5.52526
TC0100000430.mm.2	5.81499	6.28264	5.65514	5.55391	5.87526	6.38602
TC0100000431.mm.2	4.46233	4.24041	4.10737	4.43288	4.22669	4.03249
TC0100000433.mm.2	15.2019	15.0676	15.1397	15.1114	15.3412	14.2907
TC0100000434.mm.2	9.86972	9.57802	9.63171	9.94918	9.63906	9.92129
TC0100000436.mm.2	10.2573	10.1151	10.2316	10.0981	10.034	9.36
TC0100000439.mm.2	7.26538	7.57802	7.28301	7.23703	7.7262	6.95453
TC0100000440.mm.2	9.29718	9.18025	9.24508	9.00495	9.49552	8.31872
TC0100000442.mm.2	12.7758	12.5145	12.7721	12.4639	12.4894	12.6361
TC0100000447.mm.2	4.91126	4.11982	4.46378	4.58193	4.58184	4.41832
TC0100000450.mm.2	6.82322	7.23292	6.77018	6.75638	7.09617	7.03139
TC0100000452.mm.2	5.92666	6.21149	5.85099	5.37081	5.70401	5.87063
TC0100000456.mm.2	10.5116	10.5093	10.3251	10.4996	10.596	9.37987
TC0100000462.mm.2	15.7647	15.4415	15.3388	15.5752	15.4751	15.3548
TC0100000464.mm.2	13.7655	13.685	13.6572	13.7685	13.8453	13.7006
TC0100000465.mm.2	8.47678	7.95203	8.05387	7.54529	8.15681	6.7263
TC0100000467.mm.2	10.5591	10.525	10.1452	10.2391	10.4271	9.53564
TC0100000469.mm.2	8.887	9.04589	9.11313	9.22764	9.16888	8.58409
TC0100000471.mm.2	14.4946	14.208	14.2799	14.3054	14.3278	13.9594
TC0100000476.mm.2	5.06896	5.15011	5.32374	4.9241	5.22646	4.88383
TC0100000485.mm.2	4.53414	4.9809	4.61207	5.41262	5.17359	5.53955
TC0100000490.mm.2	5.7208	6.09826	5.63115	6.2218	5.75365	6.00051
TC0100000497.mm.2	5.29045	4.91127	4.85948	4.83556	5.15876	4.54021
TC0100000509.mm.2	10.6936	10.9924	10.8716	10.8302	11.1447	11.3956
TC0100000519.mm.2	15.0558	15.0628	15.2728	15.1207	15.3327	15.3803
TC0100000523.mm.2	7.95485	8.66254	7.78046	7.89378	7.99405	7.86159
TC0100000524.mm.2	13.7531	13.8412	13.5474	13.6676	13.5429	13.9772
TC0100000526.mm.2	7.92661	8.13058	8.25771	8.02366	8.34118	7.14872
TC0100000528.mm.2	5.24551	5.63592	5.10797	5.72719	5.22061	5.72782
TC0100000535.mm.2	10.2965	10.1078	10.1333	9.8764	10.0868	9.22123
TC0100000541.mm.2	9.7149	9.61405	9.63773	9.55385	9.56984	8.53848
TC0100000545.mm.2	9.65123	9.40531	9.31105	9.8086	9.60279	9.28641
TC0100000546.mm.2	5.17577	5.23984	5.8518	5.93234	5.36455	5.50596
TC0100000548.mm.2	5.92839	6.53096	5.95484	6.4206	5.75869	6.37492
TC0100000551.mm.2	15.2664	15.9834	15.2327	15.2826	15.948	15.8081
TC0100000558.mm.2	12.0631	11.9218	11.8781	11.9374	11.7731	12.0228
TC0100000561.mm.2	10.6051	10.747	10.7729	10.5298	10.854	9.89118
TC0100000572.mm.2	4.89524	4.5888	4.6263	4.651	4.62159	5.00786
TC0100000585.mm.2	3.82832	3.88874	2.98485	3.50431	3.79274	3.28319
TC0100000588.mm.2	8.30695	7.73884	7.32193	7.1962	6.53988	6.99887
TC0100000590.mm.2	8.10853	7.93914	8.20308	8.01517	8.09768	8.42963
TC0100000591.mm.2	4.76217	4.61147	5.00782	5.03819	4.45897	5.07281
TC0100000601.mm.2	8.68108	8.41324	8.81085	9.02369	8.62531	7.97475
TC0100000602.mm.2	7.89025	7.68102	7.70622	7.46192	8.02562	7.51379
TC0100000608.mm.2	9.18297	9.55673	9.56813	9.45967	9.51821	9.49326
TC0100000609.mm.2	11.0206	10.7374	11.1873	11.2676	11.0879	11.9551
TC0100000610.mm.2	12.5439	12.7404	12.6692	12.0058	12.9152	12.7901
TC0100000621.mm.2	6.31383	6.03731	6.03904	5.97895	6.23312	6.16513
TC0100000622.mm.2	5.60273	5.91192	6.07494	6.16477	5.70463	5.87605
TC0100000625.mm.2	16.6755	16.2651	16.5778	16.6498	16.6847	16.1757
TC0100000626.mm.2	5.14231	5.14416	5.13898	5.24458	5.25735	5.32134
TC0100000627.mm.2	8.26984	8.40194	8.42008	8.35485	8.20711	8.24653
TC0100000631.mm.2	6.11283	6.18715	6.38488	6.08227	6.37706	5.94439
TC0100000632.mm.2	5.21714	5.28072	5.11283	5.4331	5.37317	5.42098
TC0100000633.mm.2	10.5921	10.5936	10.7954	10.6314	10.8911	11.1195
TC0100000635.mm.2	6.42961	6.09787	6.39792	6.33311	6.56962	6.71566
TC0100000636.mm.2	11.0976	10.9768	11.5126	11.3175	11.246	11.6293
TC0100000637.mm.2	7.72698	6.97975	6.72505	6.95358	7.34471	6.98952
TC0100000638.mm.2	9.77136	9.75569	10.0225	9.46583	9.77589	9.90745
TC0100000639.mm.2	5.13493	5.55342	5.50073	5.46737	6.07818	5.85519
TC0100000640.mm.2	8.83999	8.19118	8.22015	8.41239	8.19603	8.08143
TC0100000642.mm.2	3.65588	4.64827	3.96868	3.9899	3.81332	3.6299
TC0100000644.mm.2	3.39193	4.04688	3.59348	3.59333	3.73275	3.17809
TC0100000645.mm.2	5.50031	5.27381	4.95675	5.09557	5.00911	6.06802
TC0100000648.mm.2	14.3092	13.6554	14.3877	13.9654	13.9552	14.6281
TC0100000652.mm.2	11.52	11.8524	11.7733	11.8508	11.6686	12.3595
TC0100000653.mm.2	5.61982	6.16237	6.64218	6.15445	6.47265	5.4718
TC0100000654.mm.2	9.50799	9.46599	9.04251	9.29818	9.46414	8.91129
TC0100000655.mm.2	8.57505	8.76534	8.82188	8.50697	8.66686	8.95522
TC0100000656.mm.2	9.34985	8.78007	8.8893	8.30233	8.90524	9.36147
TC0100000657.mm.2	3.99113	4.06855	4.13575	3.69338	3.91833	3.99654
TC0100000658.mm.2	10.26	9.75974	9.98563	10.3003	9.97124	10.3898
TC0100000659.mm.2	10.5694	9.72104	9.90811	9.92905	9.75254	10.0873
TC0100000660.mm.2	7.7143	7.10423	7.57215	7.87439	7.89115	7.75152
TC0100000661.mm.2	9.13874	8.97178	9.35875	9.01013	8.76507	9.71921
TC0100000662.mm.2	9.92176	10.3354	9.95524	10.0571	10.2198	9.82271
TC0100000663.mm.2	5.38892	5.39969	5.3977	5.59814	5.36528	5.6942
TC0100000665.mm.2	8.87685	8.58659	8.83897	8.85854	8.59242	9.26615
TC0100000678.mm.2	5.8511	5.16482	5.51778	5.65216	5.27293	5.46012
TC0100000681.mm.2	6.66482	6.25468	5.64227	7.00173	6.06148	6.39741
TC0100000682.mm.2	14.9507	14.7026	14.8488	14.935	14.9413	14.3726
TC0100000684.mm.2	4.38744	4.06846	4.13433	4.21757	4.03283	4.41124
TC0100000688.mm.2	8.00428	8.14083	8.12953	7.96535	8.16808	8.03947
TC0100000697.mm.2	11.4853	11.186	10.8212	11.0597	11.1011	10.0883
TC0100000702.mm.2	5.02846	4.86195	5.2734	5.14808	4.78998	4.72439
TC0100000703.mm.2	6.75237	6.24846	6.26864	6.42085	6.28588	6.98414
TC0100000706.mm.2	5.08991	4.88505	5.01633	5.43795	5.52645	4.51742
TC0100000708.mm.2	14.9612	15.1755	15.1672	15.0979	15.2036	14.7796
TC0100000711.mm.2	13.3046	13.1196	12.8898	13.1317	13.3558	12.5723
TC0100000717.mm.2	4.15368	3.6162	3.37964	3.4668	2.89625	3.59942
TC0100000718.mm.2	7.10013	7.04848	6.67856	6.57459	6.73469	7.62491
TC0100000719.mm.2	3.62908	3.57128	3.72083	3.66307	4.02153	3.67686
TC0100000725.mm.2	7.78471	8.18769	7.44702	7.57168	7.86521	7.07412
TC0100000736.mm.2	5.74848	5.33567	4.77012	6.1589	4.88358	5.65588
TC0100000743.mm.2	4.68193	5.08029	4.58745	4.80115	4.29118	4.90732
TC0100000758.mm.2	7.69162	7.98722	7.64472	8.00386	7.68639	7.90214
TC0100000761.mm.2	3.81888	4.36648	4.25833	4.35331	4.45082	4.81842
TC0100000765.mm.2	6.17364	5.67007	4.89791	6.2918	5.04123	5.86084
TC0100000766.mm.2	6.36031	6.77484	6.45805	6.37834	6.68203	6.24951
TC0100000771.mm.2	12.9742	12.4941	12.6935	12.384	12.5649	11.8962
TC0100000774.mm.2	13.1766	13.5728	13.7498	13.6113	13.509	13.7037
TC0100000775.mm.2	6.39919	6.88797	6.85689	6.03353	7.0399	5.84969
TC0100000777.mm.2	5.45177	5.79083	5.91867	5.8111	5.87035	5.81355
TC0100000778.mm.2	6.25105	6.21838	6.11994	6.28856	6.11962	6.28034
TC0100000783.mm.2	8.37757	8.08467	8.20685	8.54048	8.52356	8.38302
TC0100000787.mm.2	3.68867	3.63132	3.4404	3.44666	3.80915	3.67954
TC0100000790.mm.2	14.6614	14.6829	14.9934	14.6258	15.0409	14.7412
TC0100000792.mm.2	9.49061	9.58741	9.56859	9.48164	9.92476	9.65407
TC0100000794.mm.2	10.2016	10.2146	9.86655	10.4476	10.1243	10.6907
TC0100000806.mm.2	4.27342	3.2814	3.01642	3.12458	3.33808	3.34866
TC0100000808.mm.2	3.58128	4.27174	3.52184	3.38452	3.68926	3.94929
TC0100000809.mm.2	3.89269	4.18212	4.16903	4.10658	4.13406	4.22186
TC0100000810.mm.2	3.38646	3.43545	3.35992	3.42817	3.44526	3.25086
TC0100000811.mm.2	10.733	10.9	10.6951	10.5798	10.9845	11.173
TC0100000813.mm.2	7.13543	7.35935	7.28415	7.18893	7.53207	7.23988
TC0100000814.mm.2	8.60037	8.74882	8.62172	8.72249	8.64473	8.66639
TC0100000816.mm.2	4.62778	4.05507	4.18657	4.0212	3.72097	4.38341
TC0100000817.mm.2	6.04635	6.71604	6.18864	6.75327	6.45905	6.11826
TC0100000822.mm.2	8.70839	8.44361	8.30054	8.23377	8.50644	8.5189
TC0100000824.mm.2	8.33241	8.40238	8.1699	8.45733	8.42964	8.59977
TC0100000828.mm.2	5.94058	5.7445	5.76928	5.87363	5.66744	5.975
TC0100000829.mm.2	9.05791	8.83376	8.8534	9.0575	8.99713	8.95427
TC0100000836.mm.2	5.93351	6.25536	5.76314	5.66297	5.48288	6.22605
TC0100000845.mm.2	4.42533	4.3588	4.25007	4.51213	4.53491	5.04679
TC0100000846.mm.2	3.2726	4.0628	4.10995	4.05686	3.74529	4.28075
TC0100000847.mm.2	3.91715	4.14016	4.00432	4.33836	4.21932	4.45559
TC0100000854.mm.2	8.20921	7.50097	7.93206	7.7232	7.6173	8.34414
TC0100000858.mm.2	11.775	11.7086	11.8135	11.6782	11.7297	12.1703
TC0100000870.mm.2	5.79691	6.26014	6.29212	5.60977	5.86408	5.71701
TC0100000878.mm.2	11.421	11.3135	11.6246	11.434	11.3079	11.557
TC0100000882.mm.2	3.69685	3.59595	3.32602	3.79047	3.89731	3.93309
TC0100000883.mm.2	8.02008	8.48725	8.02519	8.57873	8.05343	8.18029
TC0100000884.mm.2	9.95298	10.0205	9.90921	10.2553	10.1161	10.0973
TC0100000885.mm.2	4.11086	3.83547	3.41637	3.94236	3.66629	3.50501
TC0100000886.mm.2	11.7006	11.6279	12.0506	11.8656	11.7778	12.5734
TC0100000890.mm.2	12.77	13.2015	13.0532	12.6746	13.0648	12.823
TC0100000892.mm.2	6.93666	6.78966	6.80454	6.93402	6.98633	7.13414
TC0100000893.mm.2	6.56494	6.77219	7.05605	7.28739	6.73841	6.6342
TC0100000894.mm.2	3.12836	3.37644	2.98896	3.00157	2.88919	3.126
TC0100000895.mm.2	6.67674	6.29534	6.06269	6.33247	6.13204	6.58234
TC0100000897.mm.2	6.96905	7.40687	7.05493	7.35182	7.19442	6.95366
TC0100000898.mm.2	7.76093	8.22835	8.39057	7.92366	8.4457	8.27093
TC0100000899.mm.2	4.28462	4.00471	4.24124	4.14287	4.06841	4.09897
TC0100000908.mm.2	4.00629	4.1729	3.92137	3.99886	3.91327	4.33965
TC0100000909.mm.2	6.7805	6.82304	6.72736	7.04687	6.84328	6.72241
TC0100000910.mm.2	4.29532	4.76846	4.50023	4.27338	4.55755	4.59271
TC0100000911.mm.2	6.98587	7.14811	6.78373	7.26256	6.85667	7.44994
TC0100000912.mm.2	4.66179	4.9917	4.53202	4.59309	4.8191	4.6743
TC0100000916.mm.2	11.1882	11.0725	11.3698	11.264	11.3036	12.0028
TC0100000919.mm.2	4.67895	4.77628	5.08802	4.58985	4.50282	5.00904
TC0100000921.mm.2	11.0292	10.865	10.7015	10.938	10.9371	11.0869
TC0100000922.mm.2	8.67403	9.11624	8.68676	8.93625	8.68785	9.02649
TC0100000923.mm.2	3.84096	4.11181	3.83921	3.81205	3.90592	3.8541
TC0100000924.mm.2	5.65144	5.50167	4.76869	5.3234	4.87731	5.16599
TC0100000925.mm.2	3.35037	3.31431	3.65792	3.36592	3.24577	3.23191
TC0100000926.mm.2	4.24302	3.93015	4.05511	4.30393	3.65726	3.79988
TC0100000927.mm.2	6.19269	6.58137	6.4393	6.65565	6.73531	6.45742
TC0100000929.mm.2	14.3345	14.0637	14.2331	14.1871	14.2656	13.6866
TC0100000933.mm.2	4.95403	5.02073	5.12495	5.1257	5.14617	5.37425
TC0100000936.mm.2	12.7985	12.4536	12.8068	12.566	12.7882	11.7192
TC0100000937.mm.2	9.25263	9.48624	8.78827	8.89303	9.2675	9.34061
TC0100000942.mm.2	7.6646	7.45793	7.85082	7.66364	7.76219	7.51966
TC0100000944.mm.2	11.4432	11.1872	11.5317	11.3756	11.4547	11.1429
TC0100000946.mm.2	6.33716	5.52173	5.69612	5.50602	6.12337	6.01117
TC0100000947.mm.2	5.70027	5.56593	5.64176	5.76193	5.47786	5.37966
TC0100000948.mm.2	6.75683	7.0106	6.70142	7.06926	6.59087	6.77249
TC0100000949.mm.2	5.82667	5.60064	5.14996	6.08948	5.50186	5.70231
TC0100000951.mm.2	6.15504	6.37997	6.51026	6.37913	6.57211	6.59215
TC0100000954.mm.2	7.66762	7.65118	7.97452	7.75019	7.56576	7.80834
TC0100000957.mm.2	11.4354	11.4494	11.2148	11.1102	10.8581	11.1971
TC0100000971.mm.2	7.2028	6.79756	7.0391	6.96659	7.48433	6.1884
TC0100000977.mm.2	3.8064	3.60922	3.51403	3.56226	3.04058	3.24104
TC0100000985.mm.2	10.0174	9.71822	9.57291	9.57694	9.68372	9.30414
TC0100000999.mm.2	8.30761	8.24694	8.11876	8.08257	7.89024	7.80402
TC0100001008.mm.2	11.5769	11.4877	10.9633	11.595	11.2835	11.2376
TC0100001011.mm.2	6.52359	6.60139	6.49478	6.32799	6.30104	6.26072
TC0100001016.mm.2	9.77269	9.70752	9.80654	9.59363	9.52361	9.48595
TC0100001018.mm.2	12.161	11.9063	11.9166	11.9676	11.951	12.6672
TC0100001024.mm.2	4.27847	4.44145	4.30975	4.03304	4.1414	4.45792
TC0100001025.mm.2	4.02533	4.96145	5.21039	5.43011	5.23477	5.73767
TC0100001026.mm.2	3.58781	3.71142	3.58377	3.66441	3.7526	3.54782
TC0100001028.mm.2	4.03265	3.84278	3.44868	4.92595	4.11598	4.32268
TC0100001029.mm.2	4.07048	4.08223	4.19423	4.05331	3.96515	3.8351
TC0100001031.mm.2	6.40372	7.05862	6.77848	7.0301	6.83496	6.00492
TC0100001037.mm.2	6.79649	6.84704	6.21304	6.76539	5.81535	6.9982
TC0100001048.mm.2	10.3861	9.68519	9.69634	10.1026	10.2246	9.91983
TC0100001054.mm.2	3.85288	3.6736	3.79934	3.27797	3.77414	3.6639
TC0100001058.mm.2	10.5881	10.6603	10.671	10.4532	10.8646	9.78157
TC0100001060.mm.2	12.3984	12.721	12.554	12.5532	12.8836	13.1885
TC0100001063.mm.2	7.01073	7.59976	7.20881	7.37546	7.13012	7.34605
TC0100001076.mm.2	7.68173	7.39098	7.38086	7.8024	7.68237	7.56814
TC0100001083.mm.2	5.24676	5.18774	4.77196	4.65744	5.53052	5.15411
TC0100001085.mm.2	6.48351	6.10568	6.65964	7.37269	6.42033	6.39078
TC0100001086.mm.2	8.35819	7.55857	8.25039	7.84718	8.17119	8.82623
TC0100001088.mm.2	4.64296	5.10628	4.78696	5.24038	4.81189	4.73905
TC0100001096.mm.2	7.38444	6.89105	7.13657	7.28677	7.10899	7.0516
TC0100001111.mm.2	11.3863	11.3428	11.385	11.4084	11.3334	10.7452
TC0100001112.mm.2	6.37627	5.84499	6.78744	6.19122	6.52528	6.34402
TC0100001114.mm.2	11.5466	11.4092	11.5792	11.421	11.4542	11.3404
TC0100001123.mm.2	4.06195	3.94124	3.90779	4.33281	3.69423	4.31474
TC0100001124.mm.2	12.8017	12.6766	12.7011	12.7025	12.8931	12.4319
TC0100001125.mm.2	10.9926	10.6074	10.6255	10.7314	10.6778	10.7495
TC0100001129.mm.2	16.0537	15.7863	15.6829	15.7449	15.8763	15.7731
TC0100001138.mm.2	10.2933	10.5128	10.3599	10.6264	10.3638	9.68246
TC0100001145.mm.2	7.77937	7.28967	6.85895	7.30016	7.51936	7.32417
TC0100001158.mm.2	7.95539	7.67741	7.96577	7.76807	7.97267	7.25347
TC0100001161.mm.2	5.94493	6.16034	5.93677	6.02326	5.92286	6.15279
TC0100001164.mm.2	4.72992	4.88759	4.97722	4.89326	4.9038	5.03142
TC0100001165.mm.2	3.83582	3.87659	3.8477	3.618	3.79207	3.48425
TC0100001166.mm.2	5.80141	5.86725	5.77322	6.16806	5.57015	5.37885
TC0100001167.mm.2	6.03082	5.83438	6.06718	5.97973	5.87395	6.63692
TC0100001168.mm.2	9.74858	9.61541	9.76063	9.47107	10.0025	10.0214
TC0100001170.mm.2	3.6617	5.26228	5.29035	4.1886	5.11772	4.97829
TC0100001171.mm.2	4.58175	3.62692	3.96654	4.4648	3.98045	3.66502
TC0100001172.mm.2	3.31785	3.31726	3.41398	3.48645	3.05154	3.93938
TC0100001173.mm.2	6.61414	6.59564	6.43054	5.74703	6.20024	5.57627
TC0100001174.mm.2	5.28008	5.33582	5.18618	5.38503	5.24595	5.46371
TC0100001175.mm.2	3.85512	2.85947	2.84601	3.18018	2.82108	3.47153
TC0100001176.mm.2	13.2014	13.1281	13.0916	13.1178	13.0874	13.0926
TC0100001177.mm.2	7.00156	7.3839	7.53211	7.24915	7.10409	7.23788
TC0100001178.mm.2	13.613	13.4393	13.565	13.5076	13.508	13.4601
TC0100001180.mm.2	3.34658	3.20815	3.20072	3.20481	2.96892	3.20203
TC0100001181.mm.2	11.0142	10.9296	11.112	10.9501	11.1884	10.9984
TC0100001186.mm.2	4.44549	4.43348	4.26567	4.2202	4.24005	4.77761
TC0100001189.mm.2	8.41201	7.97225	8.62685	8.21602	8.45885	8.88673
TC0100001190.mm.2	4.60241	4.74357	4.2629	4.4184	4.39605	4.22943
TC0100001193.mm.2	6.07872	6.11222	5.91032	5.79241	6.21602	5.87035
TC0100001195.mm.2	8.64581	8.7157	8.70753	8.37297	8.6873	8.36755
TC0100001196.mm.2	4.54728	4.5887	4.88701	5.01033	4.91625	5.15885
TC0100001200.mm.2	11.3321	11.4452	11.6041	11.5493	11.2355	12.5065
TC0100001201.mm.2	6.23648	6.64176	6.73949	6.64399	6.70214	6.71646
TC0100001202.mm.2	9.97952	9.92393	9.83641	9.59989	9.78708	9.9388
TC0100001204.mm.2	9.44063	9.15149	9.05392	9.50144	9.39892	9.75079
TC0100001205.mm.2	3.63784	3.86435	3.71224	3.7772	3.7403	4.04584
TC0100001206.mm.2	5.39316	5.58437	5.56742	5.58323	4.83069	6.06105
TC0100001207.mm.2	6.09129	6.24305	6.00193	6.44354	6.60899	6.2694
TC0100001218.mm.2	5.3838	5.02141	5.56737	4.70519	5.49087	6.07704
TC0100001220.mm.2	5.09192	5.06959	5.10341	5.11906	5.10982	5.07005
TC0100001222.mm.2	7.00808	6.9171	6.85043	6.64341	7.09458	6.7213
TC0100001223.mm.2	5.9417	6.48369	6.62232	6.43006	6.31743	6.52173
TC0100001225.mm.2	5.23113	5.52033	5.65498	4.99913	5.49068	5.34341
TC0100001226.mm.2	5.02927	5.27107	5.28126	5.36734	5.27991	5.00194
TC0100001227.mm.2	6.18556	6.05748	5.81997	6.40671	6.00961	5.75989
TC0100001228.mm.2	12.454	12.2459	12.5507	12.3585	12.4439	12.389
TC0100001230.mm.2	7.61502	7.33492	7.80092	7.61989	8.06091	7.85872
TC0100001231.mm.2	8.85797	8.71664	8.52048	8.71513	8.71036	8.52563
TC0100001234.mm.2	10.1132	10.1769	10.3653	10.0338	10.3564	10.6174
TC0100001237.mm.2	6.26428	6.07809	6.17384	6.38544	6.17042	6.5237
TC0100001240.mm.2	4.32333	4.82268	4.68766	5.26441	4.70717	5.66205
TC0100001244.mm.2	5.0477	5.05756	4.7205	4.99723	4.73821	5.09562
TC0100001245.mm.2	16.3097	16.3227	16.3579	16.4124	16.4076	16.3938
TC0100001249.mm.2	5.35053	6.08486	5.65863	5.52124	5.43175	5.73865
TC0100001252.mm.2	11.4414	11.3089	11.6553	10.992	11.4238	11.4828
TC0100001254.mm.2	5.43561	5.38006	5.4746	5.13618	5.29943	5.34473
TC0100001256.mm.2	5.24449	5.62309	5.88335	5.26528	5.87631	6.35878
TC0100001257.mm.2	4.94614	4.28028	4.71074	4.54754	4.77195	4.68772
TC0100001258.mm.2	9.11388	9.2542	9.3553	9.03603	9.53849	9.40422
TC0100001259.mm.2	4.26253	4.42872	4.70955	4.00983	4.6067	4.57382
TC0100001260.mm.2	5.91738	5.61438	5.30058	5.5448	5.10268	6.52449
TC0100001262.mm.2	13.2648	12.5602	12.7468	12.7298	12.5751	12.9065
TC0100001268.mm.2	8.16612	7.56185	7.89921	7.97798	8.39682	7.33602
TC0100001271.mm.2	4.12112	4.55197	4.54318	4.16193	4.3742	4.35646
TC0100001274.mm.2	11.125	11.0428	10.9832	10.7087	10.9727	10.4316
TC0100001292.mm.2	4.45914	5.28631	5.17972	4.8652	5.37376	5.78269
TC0100001294.mm.2	6.97906	7.00549	6.76942	7.11037	6.8716	7.44217
TC0100001302.mm.2	11.8172	11.6457	11.3967	11.506	11.6646	10.4497
TC0100001303.mm.2	5.28707	5.73277	5.19332	4.55893	5.12328	4.70039
TC0100001304.mm.2	4.42126	4.93152	4.65068	4.44762	4.78988	4.72468
TC0100001308.mm.2	11.8163	11.8084	11.4441	12.0969	12.1142	10.9729
TC0100001313.mm.2	11.4524	11.3288	11.3628	11.8471	11.3834	9.90581
TC0100001316.mm.2	14.0851	14.0672	14.0919	13.9677	13.8469	13.6608
TC0100001317.mm.2	10.3466	10.4667	10.2293	10.105	10.5846	9.5404
TC0100001330.mm.2	10.0768	9.5144	9.01645	9.20211	8.69664	9.11878
TC0100001338.mm.2	8.30782	8.88559	8.43444	8.66591	8.67243	7.75962
TC0100001339.mm.2	4.65868	4.67093	4.69792	4.87373	4.50422	4.8155
TC0100001341.mm.2	12.5425	12.5215	12.2249	12.8057	12.4881	11.6291
TC0100001349.mm.2	5.49784	5.54381	5.29311	5.08932	5.1936	5.12182
TC0100001351.mm.2	13.2085	13.0564	13.2068	13.152	13.1901	12.6949
TC0100001353.mm.2	11.1654	11.1144	10.889	10.8415	10.9496	11.1116
TC0100001356.mm.2	5.9563	6.20602	6.08157	6.31018	6.28374	6.47654
TC0100001358.mm.2	11.2553	11.0769	11.0622	11.2785	11.0045	10.5159
TC0100001365.mm.2	6.43374	6.44924	6.35315	6.50445	6.38127	6.90391
TC0100001367.mm.2	4.04763	4.27187	4.07377	4.39637	4.49575	4.29723
TC0100001369.mm.2	14.2656	14.0973	14.3408	14.239	14.3986	13.5601
TC0100001370.mm.2	5.12239	5.02866	5.32358	4.52594	5.44219	5.28345
TC0100001373.mm.2	12.8788	12.7613	12.7533	12.8139	12.5409	12.8135
TC0100001377.mm.2	4.41049	4.12468	4.6133	4.67975	4.96651	4.29191
TC0100001379.mm.2	9.23305	9.82917	9.77589	9.41012	9.60758	9.79292
TC0100001381.mm.2	6.89399	7.27711	6.77303	6.21381	6.32732	6.85231
TC0100001382.mm.2	9.03303	9.35635	8.91296	9.39117	9.80368	8.46216
TC0100001385.mm.2	3.56489	3.93605	4.13174	4.16994	3.65542	3.88841
TC0100001386.mm.2	5.4085	5.85283	5.18936	6.07564	5.70062	5.9931
TC0100001387.mm.2	16.3146	16.2151	16.4205	16.179	16.2896	16.5708
TC0100001392.mm.2	5.75927	5.53144	5.83708	5.26435	5.7589	5.79143
TC0100001397.mm.2	10.438	10.8633	11.0699	10.6263	11.1365	11.2617
TC0100001402.mm.2	12.3396	12.1733	12.3134	12.0625	12.2956	12.4173
TC0100001409.mm.2	13.3294	13.1838	13.3015	13.1815	13.1716	12.8639
TC0100001412.mm.2	5.20052	4.82406	5.25156	4.82132	5.54266	5.14343
TC0100001414.mm.2	11.4636	11.736	11.9778	11.5555	11.853	11.5568
TC0100001419.mm.2	9.90034	10.0238	9.90056	10.1696	10.0399	10.2252
TC0100001425.mm.2	5.28469	5.56825	5.23583	5.09796	5.57422	5.55071
TC0100001431.mm.2	7.97548	8.10637	8.34294	8.08621	8.40209	8.56615
TC0100001433.mm.2	6.14774	6.08889	6.31656	6.19529	6.79442	5.90861
TC0100001434.mm.2	3.34183	3.78762	3.30441	3.4969	3.42722	3.55289
TC0100001438.mm.2	12.6169	12.8247	12.4267	12.9502	12.7422	13.0633
TC0100001442.mm.2	11.5889	11.436	11.5616	11.6361	11.7702	11.2383
TC0100001447.mm.2	13.6421	13.3243	12.9689	13.1134	12.9256	13.1171
TC0100001451.mm.2	4.90635	4.88474	4.46538	4.68767	4.48815	4.24559
TC0100001452.mm.2	10.3351	10.4878	10.6849	10.3949	10.3121	10.0216
TC0100001459.mm.2	12.5797	12.8918	12.6265	12.8415	12.5827	12.427
TC0100001462.mm.2	3.35747	3.906	3.61994	4.14921	3.52884	3.59615
TC0100001465.mm.2	4.86283	3.69189	5.14333	4.21634	3.79859	4.71324
TC0100001466.mm.2	10.5131	10.045	10.4591	10.2046	10.3189	9.72875
TC0100001468.mm.2	5.41585	5.3408	3.9449	5.21072	4.83442	5.30011
TC0100001469.mm.2	4.35114	4.11645	4.36173	4.12441	4.01362	4.46047
TC0100001473.mm.2	8.29292	8.245	8.36866	8.39081	8.08589	7.94967
TC0100001475.mm.2	4.2547	5.33111	5.29164	4.78521	4.87137	4.63986
TC0100001477.mm.2	4.19735	3.7014	3.91981	4.0307	3.74584	3.54603
TC0100001479.mm.2	11.9691	11.6607	11.8938	11.7485	11.8098	11.4059
TC0100001481.mm.2	8.6345	9.07161	9.21706	9.13579	8.66342	9.05396
TC0100001491.mm.2	15.0511	15.0532	14.9812	15.067	15.0551	14.6665
TC0100001493.mm.2	8.64538	7.98068	8.24273	8.67439	8.43174	7.89774
TC0100001494.mm.2	6.49279	6.28324	5.63258	6.07132	5.9482	5.52111
TC0100001495.mm.2	3.55337	3.8165	3.32739	3.55624	3.78479	3.05463
TC0100001496.mm.2	4.62827	4.30828	4.04621	4.31338	3.83453	4.2778
TC0100001497.mm.2	3.49581	3.65539	3.42491	3.43452	3.31496	3.62004
TC0100001498.mm.2	6.57506	5.54276	5.53686	5.50121	6.12141	5.77975
TC0100001500.mm.2	8.96881	8.9114	8.80964	8.84146	8.99057	8.32133
TC0100001501.mm.2	7.60014	8.40462	8.2428	8.09868	8.18805	7.94797
TC0100001502.mm.2	9.63617	9.09644	9.67113	9.692	10.0448	9.63587
TC0100001510.mm.2	4.2098	4.06733	3.92067	4.18483	3.6321	4.50268
TC0100001516.mm.2	9.74301	9.03642	9.8439	9.32928	9.33614	10.1888
TC0100001520.mm.2	11.3288	10.5137	10.9083	10.6669	10.4951	9.78955
TC0100001522.mm.2	4.06219	4.70639	4.62494	4.89604	4.57382	5.02126
TC0100001526.mm.2	9.53059	10.0777	9.92407	9.95525	9.46227	9.52358
TC0100001527.mm.2	5.17415	4.81196	5.09926	5.36149	4.79061	5.42425
TC0100001532.mm.2	3.8124	3.8363	3.786	3.84707	3.67534	3.98522
TC0100001533.mm.2	11.1113	11.596	11.2175	11.8906	11.2865	11.4171
TC0100001537.mm.2	7.57066	7.83184	7.96805	7.7113	8.10563	7.60548
TC0100001541.mm.2	9.52427	9.86578	9.84527	9.37563	9.68059	9.97799
TC0100001548.mm.2	10.1995	10.6185	10.8055	10.1924	10.6329	10.226
TC0100001550.mm.2	9.11486	9.02449	9.06491	9.04858	8.84131	8.96213
TC0100001554.mm.2	4.90603	5.32524	5.60542	6.18558	5.77542	5.38805
TC0100001555.mm.2	6.88161	6.77152	6.63974	6.88757	6.74253	6.9209
TC0100001560.mm.2	12.0894	11.7704	12.144	11.862	12.0142	9.99607
TC0100001563.mm.2	9.22059	8.93615	9.29885	8.574	9.10641	8.23261
TC0100001567.mm.2	5.45317	5.84394	5.39325	5.74131	5.3934	5.34175
TC0100001568.mm.2	5.16788	5.08079	5.01726	5.13529	5.18135	5.11029
TC0100001569.mm.2	4.39069	3.78675	4.12295	3.90697	4.15659	3.91848
TC0100001570.mm.2	9.21868	9.22661	9.36664	9.38173	9.3913	9.39137
TC0100001572.mm.2	5.58065	5.98043	5.72172	5.24978	6.08727	5.9281
TC0100001574.mm.2	3.35915	3.54848	3.61177	3.42749	3.44862	3.76249
TC0100001577.mm.2	7.47299	8.34339	7.36024	5.59986	7.74708	6.83462
TC0100001578.mm.2	4.24971	4.13756	4.1288	4.10312	4.23572	4.21068
TC0100001579.mm.2	6.29601	6.24399	6.49588	6.02456	6.3715	6.34388
TC0100001580.mm.2	5.00557	5.11314	4.87228	5.12906	5.01787	5.56769
TC0100001581.mm.2	8.28189	7.76134	7.14872	6.45153	7.07543	6.97253
TC0100001582.mm.2	10.5579	10.0858	10.1698	10.7101	10.0404	10.4573
TC0100001585.mm.2	9.11629	9.09996	9.32962	8.91327	9.27241	9.07217
TC0100001586.mm.2	10.4295	10.7302	10.7983	10.1743	10.3093	11.2578
TC0100001589.mm.2	4.97755	5.31526	5.48478	5.38869	5.21904	5.43389
TC0100001590.mm.2	5.53731	5.46518	5.6828	5.10794	5.69903	5.71418
TC0100001592.mm.2	6.82907	6.56709	6.90234	6.26185	6.65867	6.64462
TC0100001593.mm.2	5.94855	6.44556	6.55008	6.62752	6.36053	6.39954
TC0100001595.mm.2	4.6682	4.41536	5.27148	5.125	5.14882	5.07577
TC0100001597.mm.2	4.12552	4.83815	4.73639	5.0654	4.49848	4.61409
TC0100001600.mm.2	5.38225	5.35306	5.01373	5.43524	5.26478	5.89911
TC0100001602.mm.2	6.89951	6.62746	7.01772	6.78969	6.5468	6.60358
TC0100001603.mm.2	5.29888	5.58755	5.64196	5.7458	5.57794	5.21346
TC0100001604.mm.2	3.19117	3.51503	3.11186	3.60724	3.10576	3.87079
TC0100001605.mm.2	12.6516	12.6065	12.3943	12.6206	12.7495	13.0237
TC0100001606.mm.2	10.8759	11.2326	11.1342	11.4383	11.1332	11.3799
TC0100001607.mm.2	13.4808	13.3894	13.2983	13.199	13.1068	13.3184
TC0100001610.mm.2	11.6475	11.6096	11.7251	11.6889	11.3753	12.131
TC0100001611.mm.2	12.5507	12.4511	12.1336	12.0276	12.2565	12.7319
TC0100001613.mm.2	8.24167	8.23242	8.01616	8.19166	8.00531	7.84774
TC0100001615.mm.2	4.41504	4.65651	4.52741	4.97131	4.9029	4.62439
TC0100001616.mm.2	5.71017	5.95289	5.70346	5.73717	5.6986	5.8942
TC0100001617.mm.2	7.34987	7.82387	7.46267	7.33696	7.6482	7.63411
TC0100001620.mm.2	5.94412	6.02234	5.5998	5.24028	5.55637	5.47993
TC0100001621.mm.2	4.74552	5.77986	5.24721	5.4625	5.14173	5.28591
TC0100001622.mm.2	3.68372	4.08374	3.93491	4.00457	4.03704	3.84505
TC0100001625.mm.2	4.65991	4.18792	3.89862	4.22994	4.06461	4.17146
TC0100001628.mm.2	2.67923	3.22739	2.88074	3.39212	3.10974	3.25315
TC0100001629.mm.2	4.26544	4.26664	4.21755	3.94388	3.67248	3.52776
TC0100001630.mm.2	3.44027	3.63325	3.46047	3.45608	3.2627	3.58379
TC0100001631.mm.2	6.77282	6.44643	6.1056	5.69714	6.26161	5.56087
TC0100001632.mm.2	3.2555	3.20096	2.9448	3.39722	3.22841	3.18124
TC0100001634.mm.2	4.33017	4.31226	5.379	4.95582	4.55073	4.92451
TC0100001636.mm.2	5.37998	5.43227	5.33824	5.24034	5.30526	5.52223
TC0100001637.mm.2	3.60552	3.22822	2.97039	4.00921	3.32669	3.37863
TC0100001638.mm.2	5.98495	4.95109	4.73309	4.42719	4.32947	4.86097
TC0100001639.mm.2	3.26833	3.91507	4.0933	4.09266	3.93707	3.74269
TC0100001640.mm.2	3.06816	3.52918	3.23554	3.76951	3.62259	3.05128
TC0100001641.mm.2	3.35712	3.4086	3.41674	3.5073	3.14685	3.17762
TC0100001642.mm.2	4.81282	4.66949	4.3443	5.03429	5.69601	4.81593
TC0100001643.mm.2	4.45152	4.61933	4.65455	4.80643	4.85923	4.89774
TC0100001644.mm.2	5.91392	6.35018	6.7342	6.54074	6.85665	6.36055
TC0100001646.mm.2	3.87337	4.11277	3.80649	4.85668	4.25129	4.21114
TC0100001647.mm.2	5.07413	4.26811	4.83641	5.09254	4.58971	4.46729
TC0100001648.mm.2	4.06497	4.01541	4.46379	4.31643	3.93109	4.56649
TC0100001649.mm.2	4.28635	4.89336	4.80379	4.74141	4.72828	4.42534
TC0100001650.mm.2	3.21775	3.5694	3.096	3.12767	2.94123	3.39632
TC0100001651.mm.2	11.7871	11.6005	11.5366	11.2742	11.5704	11.8365
TC0100001653.mm.2	3.43079	4.08781	3.7867	3.96654	3.84104	4.00877
TC0100001654.mm.2	4.97047	4.04714	4.33867	4.14067	4.10192	4.13761
TC0100001656.mm.2	4.45237	4.21759	4.49476	4.34394	5.08293	4.60941
TC0100001663.mm.2	9.01041	9.09777	8.75325	8.71187	8.719	8.03994
TC0100001671.mm.2	16.0056	15.8706	16.1818	16.1849	16.3681	15.322
TC0100001675.mm.2	4.67991	5.33462	4.34617	4.65149	4.33864	4.87639
TC0100001677.mm.2	5.95062	5.77704	5.72395	5.40592	5.25471	5.57557
TC0100001678.mm.2	7.96009	7.52032	7.47611	7.84845	7.94143	8.19967
TC0100001680.mm.2	9.40682	9.15162	9.24631	9.28716	9.25909	8.86325
TC0100001684.mm.2	7.67587	7.18221	6.2773	6.46494	7.3759	7.44566
TC0100001685.mm.2	12.9744	13.0146	13.1071	12.615	13.0179	11.9236
TC0100001688.mm.2	7.14548	7.16625	7.40077	7.32819	6.89146	6.44731
TC0100001692.mm.2	8.23841	8.32563	8.24004	8.69678	8.57257	8.72955
TC0100001698.mm.2	6.5363	6.67989	6.75616	6.55027	6.59312	6.65309
TC0100001699.mm.2	14.0285	14.2051	14.3837	13.9802	14.3023	13.3506
TC0100001701.mm.2	4.06066	4.10275	3.60885	4.04273	4.22525	4.43584
TC0100001703.mm.2	13.2853	13.1904	12.9243	13.1067	13.164	12.7231
TC0100001707.mm.2	7.8155	7.72175	7.83502	7.70643	7.76877	7.81376
TC0100001711.mm.2	10.5545	9.90158	10.3923	10.0858	10.0811	10.6852
TC0100001712.mm.2	6.65214	6.96138	6.96147	6.7492	7.27971	6.5002
TC0100001713.mm.2	10.3207	10.1255	10.2752	10.1045	10.3377	9.48665
TC0100001720.mm.2	8.65476	8.38098	8.53438	8.44136	8.73014	8.50736
TC0100001721.mm.2	5.10584	4.99762	4.78847	4.99727	4.62658	5.39978
TC0100001722.mm.2	6.99215	7.33844	7.00001	7.20409	6.9782	7.04367
TC0100001723.mm.2	6.04979	5.89901	5.86931	6.20934	5.54049	6.35901
TC0100001724.mm.2	7.35448	7.17775	7.6871	7.62824	7.13568	7.78068
TC0100001726.mm.2	5.05145	5.04297	5.1775	5.82938	5.11187	5.13817
TC0100001730.mm.2	10.1536	10.4518	10.6529	10.4876	10.6973	10.3389
TC0100001734.mm.2	11.8355	11.5565	12.3458	12.1253	12.3824	12.3222
TC0100001736.mm.2	6.02372	6.06282	5.72327	5.94676	5.69944	5.52647
TC0100001740.mm.2	10.5442	10.3648	10.3994	10.3265	10.3943	10.1496
TC0100001745.mm.2	8.83447	8.11015	8.29602	8.02837	8.24389	8.20742
TC0100001749.mm.2	4.04041	3.34114	3.8489	3.24602	4.23455	4.50145
TC0100001752.mm.2	13.6725	13.4092	13.4919	13.722	13.6309	13.9477
TC0100001754.mm.2	5.48328	4.90301	5.32915	5.01598	5.36079	5.56527
TC0100001755.mm.2	12.2013	12.4366	12.2288	12.1138	12.2299	11.7314
TC0100001756.mm.2	6.45514	6.07101	5.54777	6.159	5.95473	5.20595
TC0100001757.mm.2	3.74462	4.35503	4.45749	4.698	4.13826	3.9671
TC0100001765.mm.2	7.23056	8.05149	7.66273	7.91262	7.57768	7.45861
TC0100001779.mm.2	9.80539	9.7211	9.46179	10.1251	9.67838	9.73402
TC0100001786.mm.2	7.86771	7.32394	7.63328	7.73891	7.36715	7.34286
TC0100001787.mm.2	13.5673	13.4028	13.3398	13.7	13.7152	13.5041
TC0100001788.mm.2	9.38604	9.50222	9.53254	9.44778	9.58156	8.5353
TC0100001801.mm.2	3.72142	4.80969	4.43855	4.30901	4.37355	4.29273
TC0100001804.mm.2	7.38632	7.29348	7.09909	7.03273	7.26005	7.20527
TC0100001806.mm.2	6.32024	6.82919	6.39677	6.55199	6.49774	6.44544
TC0100001812.mm.2	4.6327	4.95462	5.23264	4.98442	4.66156	5.13325
TC0100001821.mm.2	6.55147	6.89682	6.83244	7.3849	7.0601	6.86618
TC0100001831.mm.2	11.1658	10.9379	10.7461	10.7238	11.2334	10.3625
TC0100001833.mm.2	5.1676	4.99715	4.8778	5.27934	5.22653	5.09609
TC0100001834.mm.2	5.10362	5.29706	5.1482	5.59244	5.24816	5.99585
TC0100001836.mm.2	6.35525	6.10815	6.15689	6.86198	5.81313	6.11233
TC0100001837.mm.2	5.33317	5.63301	5.50613	5.53477	5.38055	5.62421
TC0100001844.mm.2	7.53251	7.96405	7.96975	8.33043	8.45038	7.99231
TC0100001853.mm.2	10.0477	9.71595	9.76859	10.1501	9.95435	10.1274
TC0100001855.mm.2	12.9771	12.8854	12.8044	12.8175	12.5223	12.618
TC0100001858.mm.2	5.46712	5.58408	6.30794	5.61298	5.9903	6.06827
TC0100001859.mm.2	7.90904	7.78721	7.97415	7.4409	7.78012	7.70374
TC0100001860.mm.2	5.84832	5.72103	5.73142	6.30436	5.62383	6.34684
TC0100001863.mm.2	9.18376	9.29896	9.16829	9.28892	9.73637	9.17594
TC0100001871.mm.2	3.76035	3.58749	3.90135	4.19993	4.31301	4.01306
TC0100001877.mm.2	13.3758	13.1781	12.9983	13.5392	13.4016	13.3598
TC0100001882.mm.2	11.0192	11.0043	11.0184	11.2351	10.5775	11.1754
TC0100001889.mm.2	13.5699	13.7652	13.6444	13.8621	13.8303	13.2077
TC0100001904.mm.2	6.52828	6.07866	5.46206	5.61721	5.1904	6.35026
TC0100001905.mm.2	4.44055	3.87555	3.9482	3.9188	3.66133	4.03349
TC0100001909.mm.2	8.69327	8.4935	8.85816	8.29026	8.80848	9.19278
TC0100001914.mm.2	7.5998	7.35843	7.52114	6.94824	7.03011	6.92892
TC0100001920.mm.2	5.82687	5.61453	5.78468	5.8016	5.93921	5.85018
TC0100001932.mm.2	9.38579	9.90066	9.64347	9.63057	9.88224	9.10097
TC0100001942.mm.2	4.7718	4.92682	5.24727	5.15917	5.39366	5.55714
TC0100001943.mm.2	7.84263	8.00843	7.64314	7.21626	7.5283	6.88092
TC0100001944.mm.2	13.1462	12.9878	12.4846	13.0186	13.1187	11.7088
TC0100001949.mm.2	4.62653	4.39603	4.62822	4.05305	4.46181	4.6595
TC0100001950.mm.2	4.01972	3.70307	3.86689	3.65725	3.4832	3.32183
TC0100001952.mm.2	12.1138	12.2149	12.427	12.3855	12.3843	12.2615
TC0100001955.mm.2	13.9866	13.8972	13.8316	14.0642	14.008	13.288
TC0100001957.mm.2	3.757	4.23364	3.72001	4.03833	3.67111	4.34716
TC0100001967.mm.2	8.54748	7.88002	8.52419	8.53173	8.63413	8.20176
TC0100001968.mm.2	3.99394	3.674	3.80563	4.07826	3.91341	3.78274
TC0100001969.mm.2	9.85195	9.82548	9.78216	9.99257	10.0487	9.98528
TC0100001978.mm.2	11.0417	11.0816	11.0061	10.5954	11.059	10.9803
TC0100001980.mm.2	11.7513	11.8868	11.6204	11.5092	11.5977	11.1259
TC0100001985.mm.2	11.8674	11.6431	11.6615	11.6925	11.8872	11.4657
TC0100001987.mm.2	4.51863	5.15978	4.26028	4.69437	4.79141	4.75071
TC0100001989.mm.2	4.44061	4.24336	4.31498	4.04176	4.62685	4.75501
TC0100001994.mm.2	5.14442	5.50517	5.66587	5.15324	5.6097	5.58806
TC0100001995.mm.2	4.48024	4.88023	5.04759	4.97348	5.19602	4.24324
TC0100001996.mm.2	13.9208	14.1264	14.237	14.1632	14.6893	13.794
TC0100001999.mm.2	14.2561	14.5401	14.4787	14.6869	14.3342	14.6459
TC0100002002.mm.2	11.3	10.9737	11.0489	10.7077	10.9598	10.5074
TC0100002008.mm.2	13.5082	13.7993	13.9284	13.6811	13.8708	12.7927
TC0100002012.mm.2	8.718	7.89273	8.74214	8.49534	8.55026	8.35012
TC0100002019.mm.2	4.32618	4.38521	4.27281	4.39585	5.1671	4.87954
TC0100002021.mm.2	5.94674	5.82362	6.085	5.73012	5.68442	6.21322
TC0100002022.mm.2	4.00396	3.73462	4.35214	4.25637	4.18242	4.00828
TC0100002025.mm.2	14.1318	14.2347	14.3258	14.15	14.5076	13.6164
TC0100002028.mm.2	2.61604	2.77418	2.92239	2.85686	2.95021	3.02349
TC0100002032.mm.2	3.93066	3.856	3.52223	3.82165	3.96297	3.84091
TC0100002033.mm.2	5.34193	5.42164	5.36117	5.22495	5.82247	5.50414
TC0100002038.mm.2	7.24857	7.13039	7.54359	7.15744	7.2712	7.5765
TC0100002042.mm.2	13.2178	13.5026	12.9819	13.1366	12.7845	13.0359
TC0100002054.mm.2	14.4983	14.5944	14.3593	14.4361	14.4774	14.2877
TC0100002061.mm.2	3.47195	3.53839	3.49188	3.58565	3.31198	3.48831
TC0100002062.mm.2	2.31202	2.46705	2.57024	2.56597	2.48994	2.6244
TC0100002063.mm.2	13.296	13.5813	13.4994	13.4458	13.5751	12.2462
TC0100002067.mm.2	14.6228	14.6768	14.5547	14.4781	14.5859	14.7501
TC0100002070.mm.2	4.35273	4.15596	4.53193	4.03298	3.85069	4.24059
TC0100002071.mm.2	10.1483	9.77012	9.70124	10.0599	10.3465	8.37674
TC0100002073.mm.2	5.22385	5.19609	5.06121	5.79362	5.0431	4.92676
TC0100002081.mm.2	15.0394	14.7264	14.655	15.1224	14.8395	14.7591
TC0100002082.mm.2	7.25919	7.49191	5.94791	7.46538	7.99674	7.5613
TC0100002102.mm.2	4.26294	4.00969	4.26738	4.56485	3.98162	4.11682
TC0100002106.mm.2	2.70358	2.95484	3.10937	2.793	2.69645	2.72009
TC0100002118.mm.2	13.2663	13.0705	13.1027	13.338	13.3192	12.7507
TC0100002121.mm.2	15.4105	15.4489	15.5084	15.4237	15.6874	14.9134
TC0100002127.mm.2	4.05685	4.4573	3.55671	4.09456	3.77769	4.26673
TC0100002131.mm.2	5.00069	5.19302	5.27037	5.08431	5.18686	5.15727
TC0100002132.mm.2	4.74284	4.56032	4.46139	3.83002	4.01279	4.41
TC0100002136.mm.2	8.34546	8.18096	8.53979	8.16109	8.69451	8.11031
TC0100002140.mm.2	7.33876	7.20654	7.36507	7.34515	6.57549	7.10549
TC0100002141.mm.2	13.1321	12.9657	12.7489	12.6716	12.8339	12.8041
TC0100002142.mm.2	7.19267	6.87665	7.52514	6.66569	6.90243	7.331
TC0100002143.mm.2	11.7347	11.8009	11.9609	11.5221	11.8221	11.2985
TC0100002151.mm.2	6.30505	6.32082	6.79462	6.71183	6.42405	5.83426
TC0100002154.mm.2	3.44479	3.99485	3.46683	3.74398	3.41469	3.61164
TC0100002157.mm.2	3.78572	3.51321	3.74613	4.40646	3.89166	4.06687
TC0100002163.mm.2	13.0452	13.0448	13.36	13.1665	13.1458	13.4159
TC0100002175.mm.2	10.9583	10.7029	10.6292	10.9625	11.0854	11.009
TC0100002177.mm.2	4.62337	5.00549	4.50607	4.74909	4.40601	4.41874
TC0100002179.mm.2	10.2645	10.079	10.2527	10.397	10.2864	10.0165
TC0100002184.mm.2	9.91739	9.59383	9.91465	9.53316	10.1782	10.3206
TC0100002187.mm.2	8.27378	7.63688	7.47105	8.21389	7.91471	7.73485
TC0100002188.mm.2	4.57754	4.33391	4.52547	4.54254	4.61219	4.5773
TC0100002189.mm.2	13.4913	13.4508	13.8065	13.6132	13.6711	13.7986
TC0100002193.mm.2	13.276	13.0715	12.5124	13.2565	13.1311	13.0693
TC0100002203.mm.2	11.6419	11.5365	11.3803	11.2514	11.6329	11.5318
TC0100002204.mm.2	9.45971	9.2282	9.18119	8.96399	9.23889	8.77545
TC0100002207.mm.2	11.3965	11.2086	11.5614	11.3268	11.1669	11.4229
TC0100002209.mm.2	8.74975	8.27742	8.04766	8.49837	8.68163	7.27871
TC0100002210.mm.2	8.21168	7.90232	7.79328	7.35031	8.3873	7.58604
TC0100002211.mm.2	3.64985	3.72355	3.62715	3.91151	3.6171	3.90384
TC0100002212.mm.2	3.21851	3.15147	3.12254	3.06649	3.36058	3.02562
TC0100002213.mm.2	11.1341	11.6142	11.5809	11.5287	11.9544	11.5244
TC0100002214.mm.2	8.68553	8.64608	8.45481	8.77064	8.90358	8.70563
TC0100002215.mm.2	11.0642	11.0397	10.8984	10.8573	10.7676	11.4539
TC0100002228.mm.2	13.6644	13.6576	13.3423	13.5754	13.6076	13.7583
TC0100002229.mm.2	10.7689	10.6349	10.7975	10.3665	10.755	10.8811
TC0100002236.mm.2	6.27191	6.17221	5.94485	6.38878	6.33434	6.32127
TC0100002237.mm.2	9.89162	9.78419	9.88163	9.87283	10.0592	9.2359
TC0100002241.mm.2	9.20727	8.38055	9.11378	8.5495	8.61521	8.09561
TC0100002242.mm.2	3.73451	3.71026	3.44084	3.70577	3.37371	3.53836
TC0100002243.mm.2	6.04425	6.24556	6.12531	6.0182	6.11907	6.6365
TC0100002251.mm.2	6.06682	6.39651	6.40966	6.41037	5.99006	6.43418
TC0100002260.mm.2	10.2709	10.0108	10.0502	10.3307	10.4344	10.2731
TC0100002261.mm.2	9.80809	9.83644	10.0301	9.55171	10.3418	9.67194
TC0100002266.mm.2	10.0455	10.1663	10.3707	10.2039	10.5238	10.4895
TC0100002269.mm.2	3.90797	3.76497	3.16641	4.11669	3.59688	3.7629
TC0100002271.mm.2	3.57066	3.83016	3.2012	3.79892	4.00361	3.61768
TC0100002274.mm.2	6.3438	5.85971	6.11349	6.04849	6.38449	6.27626
TC0100002278.mm.2	4.6414	4.73466	4.67822	4.82633	4.71046	5.33488
TC0100002285.mm.2	8.71474	9.01085	8.94492	8.72602	8.77551	8.70613
TC0100002287.mm.2	4.89194	4.75173	5.30408	5.09489	4.59977	5.29376
TC0100002288.mm.2	11.9018	11.7352	12.0447	12.0805	12.2254	11.3239
TC0100002305.mm.2	9.35942	9.36275	9.48244	9.00942	8.9961	8.26336
TC0100002308.mm.2	10.3093	10.5337	10.3115	10.9673	10.6134	10.1933
TC0100002314.mm.2	15.1253	15.1253	14.8698	15.055	15.1198	14.3354
TC0100002319.mm.2	9.88397	9.61332	9.44704	9.65423	9.53504	8.81798
TC0100002324.mm.2	12.1296	11.9036	11.9462	11.8835	12.0478	12.0846
TC0100002327.mm.2	8.05974	8.35087	8.65505	8.17369	7.81797	8.0282
TC0100002330.mm.2	8.43716	8.09493	8.05119	8.16359	8.15572	7.04536
TC0100002331.mm.2	5.75316	6.15815	5.95721	5.42894	5.37692	5.98638
TC0100002332.mm.2	5.47189	5.56458	5.73218	5.41465	5.76159	5.49187
TC0100002333.mm.2	10.2824	10.6374	10.9123	10.6202	10.6454	10.6921
TC0100002335.mm.2	7.27146	7.32011	7.11368	7.42172	7.43138	6.50048
TC0100002337.mm.2	7.07596	7.20118	7.48394	7.07905	7.5815	6.81669
TC0100002338.mm.2	7.04725	6.84876	6.95574	7.11949	6.88131	7.33981
TC0100002348.mm.2	9.6342	9.37071	9.29983	9.64337	9.41228	9.46961
TC0100002349.mm.2	11.7122	11.7885	11.401	11.9004	11.7414	11.2727
TC0100002350.mm.2	7.98281	6.91887	7.11864	7.72133	7.30641	7.23924
TC0100002353.mm.2	12.8373	12.6282	12.7363	12.9151	12.9666	12.0929
TC0100002354.mm.2	13.3428	12.9663	13.1268	13.2559	13.0854	12.7279
TC0100002356.mm.2	9.54914	9.83598	10.0167	9.88341	9.56744	9.86985
TC0100002357.mm.2	4.31896	4.02851	4.3205	3.87238	4.15504	4.32347
TC0100002364.mm.2	3.96248	5.24067	4.5842	5.07961	4.42053	5.09483
TC0100002365.mm.2	10.6521	10.8555	10.6515	10.7838	10.7073	11.0427
TC0100002371.mm.2	8.85773	8.47168	8.85077	8.31516	8.63119	8.06092
TC0100002376.mm.2	6.39471	6.08528	6.30868	6.37173	6.56723	6.50094
TC0100002381.mm.2	10.926	10.6155	10.4146	10.5177	11.0936	9.5231
TC0100002382.mm.2	9.81048	10.346	10.2886	10.0462	10.2707	10.1681
TC0100002383.mm.2	9.56199	9.39236	9.72037	9.58044	9.40545	9.18213
TC0100002385.mm.2	12.5484	12.4225	12.4733	12.3065	12.29	11.3899
TC0100002388.mm.2	4.85509	5.15032	5.16742	5.57512	5.0279	4.98783
TC0100002392.mm.2	13.7803	13.6299	13.8713	13.2872	13.9033	13.4148
TC0100002393.mm.2	5.28584	5.14757	5.2011	5.45189	5.19971	4.78997
TC0100002394.mm.2	5.22993	5.28167	5.24614	5.13572	4.47497	5.56062
TC0100002395.mm.2	7.47097	7.27582	7.45362	7.3572	8.10139	6.85463
TC0100002405.mm.2	10.8687	10.9619	11.1856	11.067	10.9514	10.4951
TC0100002409.mm.2	10.8721	10.8515	10.8452	10.8581	10.781	10.8654
TC0100002411.mm.2	10.2558	10.0265	10.2126	10.3846	9.9584	9.90707
TC0100002413.mm.2	11.6029	11.4097	11.2711	11.3458	11.3837	11.6014
TC0100002442.mm.2	11.4158	11.4734	11.0807	11.2416	11.4373	11.2891
TC0100002445.mm.2	11.969	11.6351	12.1486	12.0395	12.0223	11.3468
TC0100002446.mm.2	4.22298	3.40981	4.01835	4.83036	3.65302	4.11348
TC0100002456.mm.2	4.26179	4.40884	4.22491	4.49025	4.34082	4.65529
TC0100002457.mm.2	4.92724	5.15131	4.42955	3.9958	4.66448	4.1327
TC0100002458.mm.2	3.83677	3.60132	3.38178	3.48566	3.3864	4.03328
TC0100002461.mm.2	12.7733	12.7748	12.5879	12.9091	12.7771	12.4949
TC0100002468.mm.2	8.35915	8.32966	8.15761	7.8567	8.10754	7.83489
TC0100002470.mm.2	6.30184	6.31797	6.41218	6.95054	6.66513	6.55161
TC0100002471.mm.2	8.68087	8.51954	8.18564	8.59464	8.38584	8.48927
TC0100002475.mm.2	4.12924	4.04515	3.60664	4.62642	3.96494	3.83973
TC0100002476.mm.2	5.16606	5.28486	5.34321	5.23326	4.8151	5.47304
TC0100002477.mm.2	4.52278	5.15208	5.30648	5.03225	5.00465	4.77254
TC0100002478.mm.2	2.92112	3.5133	3.3275	3.34875	3.20207	3.24987
TC0100002479.mm.2	3.52549	4.07264	4.13141	4.05463	4.03427	4.57297
TC0100002481.mm.2	13.1273	13.299	13.5398	13.5126	13.5281	12.9275
TC0100002488.mm.2	10.7383	10.6052	10.2234	10.0748	11.1671	10.1929
TC0100002495.mm.2	9.44712	9.47016	9.59479	9.30463	9.801	9.71811
TC0100002497.mm.2	5.75837	5.34509	4.39377	5.35852	4.51566	4.79538
TC0100002499.mm.2	10.192	10.6672	10.51	10.278	10.7374	10.7258
TC0100002503.mm.2	9.6568	9.89829	9.76533	10.1831	9.74416	9.8501
TC0100002534.mm.2	8.34255	8.44382	8.48954	8.26162	8.36152	7.97505
TC0100002541.mm.2	4.25762	5.1711	4.96996	5.10207	4.75231	4.6917
TC0100002543.mm.2	4.81553	4.88468	4.49748	4.49522	4.73913	4.5403
TC0100002544.mm.2	9.72283	8.44177	8.72483	8.58996	7.99177	9.65564
TC0100002552.mm.2	5.64812	5.76764	5.7445	5.85623	5.88988	5.60175
TC0100002554.mm.2	5.83511	5.98545	5.75207	5.88549	6.08727	5.37801
TC0100002556.mm.2	12.0319	11.6465	11.8824	11.7997	11.7437	12.3507
TC0100002558.mm.2	3.71268	4.02352	4.31377	3.5692	4.68252	4.0332
TC0100002562.mm.2	12.2072	11.7685	12.0175	11.7517	11.7708	12.1821
TC0100002563.mm.2	3.51479	3.54948	3.60565	3.40259	3.07488	3.55624
TC0100002576.mm.2	10.4724	9.82644	10.1375	9.82218	9.19425	10.275
TC0100002580.mm.2	3.92788	3.97346	4.15502	3.97366	4.06694	4.69283
TC0100002582.mm.2	7.81466	8.31397	8.79262	7.8619	8.935	8.40728
TC0100002583.mm.2	6.08994	6.1553	5.99303	5.55434	5.66597	5.89605
TC0100002584.mm.2	9.447	8.75965	9.07889	9.24704	9.50979	9.25336
TC0100002586.mm.2	10.4358	10.777	10.6142	11.0231	10.4959	11.1635
TC0100002588.mm.2	10.4466	10.4673	10.7287	10.4789	10.5465	10.3491
TC0100002589.mm.2	7.1996	7.62592	7.44176	7.55169	7.2983	7.60015
TC0100002593.mm.2	3.05441	3.45647	3.31971	3.25446	3.39175	3.49965
TC0100002594.mm.2	5.6943	5.78775	5.86024	5.67768	5.66182	5.76723
TC0100002596.mm.2	6.66456	7.31302	6.081	6.37713	6.50006	6.14569
TC0100002597.mm.2	4.65455	4.78696	4.85404	4.96135	4.71964	4.52722
TC0100002598.mm.2	6.79088	6.75025	6.70843	7.06691	6.58254	6.63011
TC0100002599.mm.2	4.53619	4.67607	4.10712	4.69838	4.78659	4.16471
TC0100002600.mm.2	8.99687	8.44631	8.74614	8.80706	8.71011	9.32378
TC0100002601.mm.2	6.07891	6.12888	6.07378	6.70801	6.22863	6.67357
TC0100002602.mm.2	13.1834	12.9339	12.9548	13.1974	12.9863	13.9692
TC0100002603.mm.2	8.57889	8.45129	8.12373	8.10263	8.12141	7.87119
TC0100002604.mm.2	13.8797	13.8592	13.9104	13.8135	13.6375	13.9799
TC0100002605.mm.2	4.27125	4.04617	4.04747	3.84616	3.91928	4.00054
TC0100002606.mm.2	14.3741	14.2628	13.9691	14.2543	13.8659	14.5038
TC0100002607.mm.2	7.42432	7.87747	7.74693	8.27526	7.60761	7.89849
TC0100002608.mm.2	7.7752	7.56098	7.80653	7.60162	7.92338	8.22923
TC0100002618.mm.2	14.9796	14.6831	14.5054	14.7708	14.9611	14.5607
TC0100002624.mm.2	6.02698	6.1509	6.21053	6.34632	5.50635	6.18361
TC0100002628.mm.2	2.93171	2.90722	2.96783	2.83768	2.99174	2.95687
TC0100002631.mm.2	11.685	11.7448	11.9966	11.8294	11.6797	11.945
TC0100002633.mm.2	3.67971	3.93889	3.81534	3.40407	3.94029	3.4567
TC0100002640.mm.2	14.62	14.2572	14.5614	14.2845	14.3541	14.2454
TC0100002642.mm.2	5.06367	4.91869	4.81118	4.83095	5.39693	4.94128
TC0100002644.mm.2	3.80928	4.04875	3.69253	4.20152	3.74577	3.81244
TC0100002645.mm.2	13.9869	13.9219	13.8526	13.9561	13.3801	13.8168
TC0100002649.mm.2	6.07373	5.87536	6.33261	6.38998	6.44111	5.99309
TC0100002651.mm.2	13.3883	13.6781	13.5742	13.3612	13.5839	12.6508
TC0100002656.mm.2	8.88787	9.14726	8.93542	9.06941	9.1528	8.14942
TC0100002667.mm.2	9.06127	8.56255	8.35726	8.18697	8.50774	8.97202
TC0100002673.mm.2	5.94417	5.85008	6.05895	6.25505	5.84818	6.0924
TC0100002677.mm.2	3.12623	3.8698	3.48808	4.0204	3.45136	3.72475
TC0100002681.mm.2	7.62632	6.38932	7.3285	6.85274	7.15965	6.21615
TC0100002685.mm.2	13.854	13.3152	13.5794	13.7673	13.725	12.8693
TC0100002690.mm.2	9.90351	9.51846	9.7988	9.96616	9.50397	9.21636
TC0100002696.mm.2	12.6209	12.1629	12.0486	12.3671	12.0761	12.6254
TC0100002698.mm.2	12.4885	12.4865	12.1703	12.4801	12.4913	12.3606
TC0100002702.mm.2	9.79111	9.57547	9.56917	9.99739	9.27359	9.76051
TC0100002707.mm.2	5.91365	6.09558	5.84628	6.17792	5.93879	6.26178
TC0100002711.mm.2	5.36117	5.89852	5.0801	5.74715	5.55092	5.8183
TC0100002721.mm.2	2.92779	3.08799	2.99806	3.11503	3.12607	3.34491
TC0100002725.mm.2	4.53619	4.94497	4.91077	4.84291	4.90264	5.03841
TC0100002729.mm.2	4.9125	5.04715	5.20943	4.99209	4.3821	5.00452
TC0100002734.mm.2	5.11749	6.02685	5.44383	5.66629	5.0147	5.74515
TC0100002736.mm.2	4.47779	3.55309	4.10699	3.51916	4.11939	4.13841
TC0100002739.mm.2	13.4615	13.3547	13.3791	13.4887	13.4723	12.7791
TC0100002743.mm.2	3.98012	4.55041	4.08643	4.14458	4.04408	4.55994
TC0100002748.mm.2	10.9337	10.5446	10.866	10.6328	10.4158	10.8944
TC0100002751.mm.2	6.81333	6.76499	6.90261	6.47901	6.76032	6.98526
TC0100002756.mm.2	3.44388	3.73566	3.62445	4.01799	3.6402	3.7844
TC0100002757.mm.2	4.54279	4.85901	4.56822	4.69086	4.70835	4.96773
TC0100002758.mm.2	5.72133	7.21662	6.57645	6.54985	6.64069	6.90363
TC0100002762.mm.2	9.68363	9.10105	8.22485	6.60231	10.375	6.75967
TC0100002764.mm.2	10.4129	9.91052	10.1603	10.1088	10.1773	10.5232
TC0100002769.mm.2	8.09814	8.13639	7.68504	8.10471	8.22696	7.80108
TC0100002771.mm.2	3.78077	3.672	3.90357	3.51946	4.08706	3.87046
TC0100002772.mm.2	10.9291	9.46558	9.53101	9.82101	10.6761	9.22646
TC0100002775.mm.2	8.69015	8.77702	8.78036	8.86211	8.83305	9.02612
TC0100002776.mm.2	8.18903	8.37535	8.87209	8.42076	8.68021	8.69647
TC0100002781.mm.2	3.16677	3.93116	3.65297	3.59379	3.61486	3.58786
TC0100002783.mm.2	6.24598	6.43991	6.02119	6.40933	5.98922	6.30379
TC0100002784.mm.2	4.63737	5.88401	5.20943	5.85823	5.02904	4.4564
TC0100002789.mm.2	6.10043	6.37236	6.20722	5.81105	5.60917	6.31316
TC0100002793.mm.2	6.58264	7.4176	6.64098	6.74129	6.69971	7.60509
TC0100002798.mm.2	9.55447	9.76107	9.62793	9.94142	9.70846	9.84259
TC0100002800.mm.2	3.75854	4.58331	4.6685	4.16339	4.21645	3.89864
TC0100002801.mm.2	8.17531	7.84481	8.04781	7.67732	7.95129	8.1083
TC0100002805.mm.2	10.3324	10.0163	9.75101	9.85806	9.71509	10.0296
TC0100002806.mm.2	9.44323	9.40075	9.49485	9.45717	9.35351	9.45011
TC0100002810.mm.2	13.5843	13.5786	13.6439	13.6576	13.9116	14.0757
TC0100002812.mm.2	4.38155	4.52549	4.39849	4.40212	4.26634	4.58202
TC0100002813.mm.2	4.97547	4.50951	4.49926	4.97567	5.16036	4.60074
TC0100002814.mm.2	4.7402	4.34644	4.93494	5.27128	4.85201	4.32141
TC0100002816.mm.2	15.2979	15.5684	15.6657	15.4464	15.4991	15.2907
TC0100002817.mm.2	4.79991	4.91766	4.74843	4.69094	4.6128	4.81945
TC0100002823.mm.2	4.66413	4.78	4.57857	4.89289	4.9198	5.21433
TC0100002827.mm.2	15.9474	15.8152	15.73	15.9949	15.8375	16.1491
TC0100002830.mm.2	3.31388	4.23119	3.87397	4.0653	3.93956	3.63727
TC0100002831.mm.2	7.66682	7.90791	8.01511	8.01179	8.09627	7.53246
TC0100002832.mm.2	5.75429	6.4157	5.78157	6.19315	5.61836	5.77508
TC0100002833.mm.2	13.3813	13.0273	13.089	13.2938	13.0821	13.521
TC0100002836.mm.2	11.9663	12.0929	12.3329	11.8325	12.1593	12.0074
TC0100002837.mm.2	7.63026	7.38258	7.24871	7.43971	7.65321	7.77
TC0100002838.mm.2	10.2923	10.3026	9.98381	9.96448	10.316	10.1685
TC0100002840.mm.2	4.37934	4.85413	4.73274	4.78453	4.5932	5.0557
TC0100002844.mm.2	9.82653	9.76338	9.60958	9.63477	10.0139	8.94935
TC0100002856.mm.2	6.77178	6.05369	5.78464	6.32917	6.10187	5.20027
TC0100002857.mm.2	3.57815	4.08494	3.83909	4.10387	4.09253	3.74084
TC0100002859.mm.2	5.82924	5.77189	5.85742	6.16623	5.59787	5.6648
TC0100002863.mm.2	6.94297	7.30592	7.39241	7.18073	7.32948	6.75577
TC0100002864.mm.2	10.3977	10.2723	10.0962	10.2007	10.6698	9.6864
TC0100002866.mm.2	13.2627	13.3988	13.5228	13.5394	13.4575	13.4829
TC0100002887.mm.2	7.13944	6.36827	6.5135	6.05844	6.54931	6.13435
TC0100002888.mm.2	9.45104	9.21495	9.27912	9.31465	9.34856	8.93144
TC0100002894.mm.2	10.458	10.4792	10.2288	10.0819	10.3591	10.0202
TC0100002899.mm.2	10.5843	10.3664	10.3911	10.3092	10.7362	9.89734
TC0100002900.mm.2	10.429	10.318	10.3888	10.3441	10.452	10.0135
TC0100002903.mm.2	4.31155	5.85222	5.84637	5.68582	5.29417	5.27874
TC0100002904.mm.2	4.56631	4.85343	4.20854	5.07159	4.04929	4.18616
TC0100002916.mm.2	5.18394	5.23083	5.29974	4.81551	5.44752	4.89066
TC0100002921.mm.2	10.5587	10.3673	10.0944	10.5118	10.4061	9.30007
TC0100002936.mm.2	11.3386	11.2041	11.5142	11.3254	11.4666	11.4055
TC0100002938.mm.2	15.0216	14.8997	15.3844	14.9768	15.2567	16.1193
TC0100002942.mm.2	6.85104	6.95996	7.01606	6.70494	7.12939	7.63677
TC0100002945.mm.2	6.80822	7.74422	7.55482	7.57506	7.23144	7.48907
TC0100002947.mm.2	8.04046	9.04088	8.52717	8.34362	8.5342	8.3234
TC0100002950.mm.2	10.0171	9.36868	9.74365	8.91636	9.57365	9.81884
TC0100002954.mm.2	11.2276	11.3138	10.7359	10.6101	10.8123	10.3106
TC0100002960.mm.2	7.59383	7.08413	7.44109	7.89234	7.77087	7.78289
TC0100002961.mm.2	6.25043	5.04945	4.6701	4.79044	4.95622	5.37609
TC0100002963.mm.2	3.90041	4.14109	4.1398	4.2536	3.6978	4.23339
TC0100002964.mm.2	14.1254	14.3696	14.2238	14.1202	14.2608	13.3361
TC0100002965.mm.2	8.34819	7.99289	8.52336	8.19049	8.28471	9.08134
TC0100002967.mm.2	4.198	5.10662	4.59781	4.01925	4.35387	5.26157
TC0100002969.mm.2	8.02617	7.81477	7.91573	7.42263	7.90917	7.84812
TC0100002973.mm.2	7.33551	6.5185	7.33035	7.16413	7.25825	7.04462
TC0100002974.mm.2	10.5175	9.97519	10.1788	10.2472	10.5392	10.0949
TC0100002977.mm.2	9.07581	9.94375	9.57651	9.99029	9.35539	9.17147
TC0100002993.mm.2	14.5706	14.3721	14.5797	14.4023	14.5161	14.1369
TC0100002997.mm.2	13.448	13.0771	13.6619	13.3209	13.2173	13.3709
TC0100002998.mm.2	7.78177	7.89097	7.56667	8.30198	8.06075	7.9486
TC0100003010.mm.2	10.412	10.8555	10.3314	10.1633	9.81615	9.69904
TC0100003015.mm.2	6.22918	6.30556	5.61443	5.05017	5.76013	5.47136
TC0100003021.mm.2	6.81565	6.88002	7.0335	7.03504	6.85863	6.68256
TC0100003025.mm.2	7.49162	6.86174	7.96416	7.91971	7.50412	7.34374
TC0100003026.mm.2	8.29992	8.0893	8.0838	8.17535	8.61851	8.32191
TC0100003027.mm.2	11.5948	11.6181	11.8638	11.5482	11.7665	11.4698
TC0100003029.mm.2	7.43541	7.83139	7.32498	7.95049	7.72583	7.39122
TC0100003035.mm.2	9.00664	8.36282	8.53227	8.17037	8.69318	7.87147
TC0100003037.mm.2	9.06543	8.78217	9.18998	8.27378	8.64055	8.27301
TC0100003039.mm.2	3.20364	3.42121	2.74639	3.44069	2.95763	3.06829
TC0100003041.mm.2	4.91646	4.40323	5.11771	5.60313	4.9925	4.89458
TC0100003042.mm.2	11.6918	11.5513	11.3176	11.6371	11.5818	10.9949
TC0100003048.mm.2	4.87215	4.89219	4.82356	4.87449	4.91177	4.75004
TC0100003049.mm.2	5.28095	4.37899	4.73826	4.56248	3.623	5.28303
TC0100003050.mm.2	3.53452	4.49641	3.93077	3.68438	4.05434	4.44916
TC0100003051.mm.2	5.92539	5.60476	5.72892	6.46047	4.8011	5.73146
TC0100003055.mm.2	6.35144	6.81646	6.60615	7.12274	6.78887	7.01235
TC0100003056.mm.2	6.35656	6.4959	6.3789	6.27289	5.95048	6.59875
TC0100003057.mm.2	6.19319	6.14733	6.10727	6.2901	5.85804	6.53674
TC0100003058.mm.2	13.0929	12.8971	12.8352	12.9907	12.9881	13.1191
TC0100003068.mm.2	11.3487	10.4466	11.0413	10.9462	10.8332	10.2567
TC0100003069.mm.2	8.51777	8.81141	8.54917	8.64816	8.0309	8.76244
TC0100003071.mm.2	3.6229	4.51427	4.1203	4.22147	3.89058	4.74165
TC0100003074.mm.2	12.2575	12.7535	12.746	12.5812	12.7879	13.2645
TC0100003079.mm.2	10.0663	10.0269	10.1834	10.2146	10.22	10.6797
TC0100003080.mm.2	13.4805	13.5134	13.0573	12.872	13.1033	13.2576
TC0100003087.mm.2	11.371	11.2335	11.1171	11.4357	11.3502	10.8537
TC0100003088.mm.2	4.05121	4.67558	4.466	4.42358	4.51912	4.13911
TC0100003090.mm.2	5.53794	5.99124	6.27893	5.88826	6.03706	6.22603
TC0100003092.mm.2	10.8875	11.1961	11.0084	11.3145	11.4236	11.1358
TC0100003093.mm.2	11.6687	11.7684	11.4951	11.6077	11.8543	11.2681
TC0100003094.mm.2	4.29049	4.37013	3.90619	4.91952	4.29032	4.63531
TC0100003095.mm.2	8.3612	9.09636	8.10967	8.70121	8.22875	9.24172
TC0100003096.mm.2	10.972	11.476	10.7762	11.8777	10.5274	11.813
TC0100003098.mm.2	4.79943	5.39219	4.96369	5.12855	4.66946	5.79502
TC0100003099.mm.2	7.46598	7.72191	7.25736	6.99448	7.53836	7.86498
TC0100003102.mm.2	7.6392	7.35766	7.39243	7.14916	7.24937	7.07609
TC0100003104.mm.2	14.4658	14.5233	14.5671	14.6485	14.5794	14.7386
TC0100003107.mm.2	8.24021	8.27476	8.71732	8.4772	8.42263	8.66731
TC0100003108.mm.2	10.5277	10.3139	10.6484	10.0749	10.4762	10.4282
TC0100003111.mm.2	4.57734	4.29968	4.0386	4.57098	3.70884	4.42951
TC0100003113.mm.2	9.49042	9.35322	9.75558	9.66934	9.6764	10.4162
TC0100003119.mm.2	6.07114	5.79511	5.74288	5.58028	5.5953	5.50784
TC0100003120.mm.2	3.6233	3.53899	3.66795	3.62184	3.75817	3.88567
TC0100003122.mm.2	13.6686	13.3683	13.5147	13.2506	13.1374	13.8393
TC0100003123.mm.2	3.09385	3.48715	3.34693	3.13365	3.57314	3.34911
TC0100003124.mm.2	9.41228	8.89218	9.29989	9.11188	9.62379	9.31938
TC0100003125.mm.2	12.5982	12.4875	12.7279	12.3248	12.4204	12.3179
TC0100003127.mm.2	8.80811	8.78602	8.6742	8.75939	8.614	9.008
TC0100003128.mm.2	11.5491	11.9023	11.6769	11.933	11.8712	11.8947
TC0100003129.mm.2	14.5224	14.3314	14.0727	14.4179	14.3052	14.6483
TC0100003138.mm.2	5.34957	5.94013	5.69304	5.93702	5.50958	5.87977
TC0100003139.mm.2	4.57055	4.71918	4.82016	4.29041	4.49827	4.70532
TC0100003140.mm.2	4.3335	4.24034	4.35827	4.33477	4.43737	4.55877
TC0100003141.mm.2	5.17586	5.39992	5.27387	5.49667	5.33441	4.62871
TC0100003142.mm.2	5.21957	5.73945	5.63812	4.96864	5.03234	5.81502
TC0100003145.mm.2	4.88422	5.04395	5.01767	5.02135	4.79167	5.36955
TC0100003146.mm.2	14.0605	13.9422	13.9361	14.1857	14.1718	13.7613
TC0100003155.mm.2	3.65463	4.34862	3.41861	4.58478	4.13278	4.81724
TC0100003167.mm.2	6.34208	6.31729	6.58841	6.61733	6.38246	6.04216
TC0100003170.mm.2	9.6492	9.54734	9.59966	9.4762	9.51418	8.61592
TC0100003175.mm.2	7.85671	8.18191	7.98685	8.39695	8.40859	7.29439
TC0100003176.mm.2	6.36002	6.07398	6.94318	6.27678	6.88991	6.66201
TC0100003183.mm.2	5.74879	5.60902	5.6467	6.32109	5.75876	5.94541
TC0100003186.mm.2	3.08766	3.95239	3.58676	3.41484	3.41891	3.70022
TC0100003190.mm.2	4.8864	4.78963	5.13922	5.04575	4.80573	4.79519
TC0100003191.mm.2	5.14753	5.42834	6.16553	5.04006	5.17836	5.01683
TC0100003193.mm.2	9.88811	9.93834	10.0016	9.79473	9.88752	8.43935
TC0100003202.mm.2	11.043	10.5847	10.4874	10.6951	10.8134	9.79191
TC0100003203.mm.2	10.4108	10.6834	10.6173	10.435	10.8769	9.19992
TC0100003204.mm.2	8.28023	8.256	8.71154	7.6605	8.25436	7.39142
TC0100003205.mm.2	6.02676	6.47782	6.91055	6.59349	6.44593	6.1431
TC0100003207.mm.2	4.17524	3.86442	4.20217	4.53458	4.60087	4.2649
TC0100003208.mm.2	3.86634	2.80977	3.2749	3.95575	4.17782	3.84417
TC0100003210.mm.2	5.20719	5.37002	5.58831	5.3898	5.28551	5.68275
TC0100003233.mm.2	5.76353	5.71685	5.69986	4.64671	5.68585	3.85094
TC0100003239.mm.2	9.71994	9.7707	9.99884	9.66655	9.99082	8.68043
TC0100003240.mm.2	3.24148	3.68923	3.59761	3.95813	3.67509	3.75221
TC0100003241.mm.2	6.16313	6.3944	5.85141	6.1178	5.9621	6.17526
TC0100003253.mm.2	5.14367	4.84822	5.01127	4.60767	5.26445	4.90055
TC0100003254.mm.2	11.3632	10.8286	11.4011	11.3329	11.2872	10.463
TC0100003258.mm.2	14.8792	15.2368	15.1751	15.1577	15.2818	14.832
TC0100003262.mm.2	8.57101	8.82509	9.15368	8.58075	8.78422	8.84095
TC0100003264.mm.2	10.287	10.3734	10.5436	10.0784	10.319	10.5064
TC0100003271.mm.2	12.929	12.888	12.691	12.9134	12.9286	12.9154
TC0100003272.mm.2	6.24559	7.26104	7.04066	6.57751	7.13572	6.98107
TC0100003273.mm.2	8.10548	7.75246	7.88211	7.53191	7.86494	7.58267
TC0100003276.mm.2	3.248	3.97837	3.43047	3.81548	3.42345	3.76174
TC0100003279.mm.2	12.4667	12.3362	12.1004	12.2932	12.2253	12.5376
TC0100003280.mm.2	7.20029	7.2644	7.26765	7.21525	7.28773	7.2129
TC0100003282.mm.2	6.63929	6.40045	5.89289	6.43253	6.11262	6.07422
TC0100003283.mm.2	5.38275	5.09389	4.91704	4.97987	4.38444	4.77327
TC0100003294.mm.2	13.459	13.2422	12.9121	13.6153	13.2942	13.41
TC0100003300.mm.2	6.60722	6.56112	7.00869	6.5197	7.03224	6.81059
TC0100003301.mm.2	6.36445	6.212	6.37066	6.42183	6.57711	5.65764
TC0100003302.mm.2	3.78984	3.75574	4.06954	3.3774	4.26205	4.04073
TC0100003304.mm.2	13.1802	13.1097	13.1233	13.0899	13.0279	12.9064
TC0100003308.mm.2	6.8003	6.9181	7.26016	7.55834	7.18592	7.56905
TC0100003309.mm.2	8.71554	8.51985	8.62196	8.73683	8.68869	8.75418
TC0100003310.mm.2	10.7527	10.6819	10.6075	10.7415	10.775	10.2657
TC0100003313.mm.2	8.83313	8.55772	8.25307	8.18595	8.6104	8.55616
TC0100003315.mm.2	12.0635	12.2913	12.5061	12.4917	12.5075	12.8622
TC0100003316.mm.2	5.94478	6.48612	5.07923	5.67076	5.82206	5.01493
TC0100003318.mm.2	5.3384	5.19779	4.87061	5.57914	5.40103	5.24857
TC0100003319.mm.2	12.5021	12.1734	11.8325	11.9153	12.3067	11.5646
TC0100003320.mm.2	6.56613	6.44307	7.01411	6.63869	6.61577	7.01634
TC0100003321.mm.2	10.8752	11.1115	11.0645	11.1534	10.6995	11.1737
TC0100003323.mm.2	12.6995	12.7799	12.7197	13.007	12.9111	12.2385
TC0100003327.mm.2	5.11523	5.40815	5.15454	5.22297	4.85076	4.95062
TC0100003328.mm.2	11.2653	11.0474	10.5898	11.0292	10.9521	10.2746
TC0100003338.mm.2	11.5809	11.9738	11.9306	11.8623	11.7999	12.4619
TC0100003341.mm.2	4.94749	4.64507	4.90258	4.17122	5.29765	4.37829
TC0100003349.mm.2	4.12919	4.52286	4.00203	4.21246	4.54136	4.59569
TC0100003350.mm.2	3.2985	3.22518	3.31016	3.39254	3.13376	3.88229
TC0100003351.mm.2	12.6647	12.684	12.8889	12.2908	12.9145	11.2837
TC0100003352.mm.2	14.5664	14.762	14.6619	14.7318	14.9243	13.717
TC0100003361.mm.2	7.18203	7.7352	7.20092	7.6625	7.32215	6.19037
TC0100003370.mm.2	8.36738	7.6048	7.9679	8.2185	8.08613	7.37962
TC0100003371.mm.2	8.00597	8.03953	8.1961	8.62417	8.43959	8.15129
TC0100003372.mm.2	9.46752	9.47893	9.35034	9.52919	9.49671	9.40081
TC0100003373.mm.2	4.20229	4.44613	4.77736	4.36404	4.53944	4.83889
TC0100003374.mm.2	10.1859	9.89419	10.3336	9.80599	10.2023	10.3508
TC0100003378.mm.2	4.05337	4.47544	3.83874	4.41895	4.14491	4.5049
TC0100003380.mm.2	11.0583	11.0943	10.9048	11.1449	11.0376	10.1837
TC0100003381.mm.2	5.06845	4.96437	4.89615	4.0741	5.15272	4.82042
TC0100003382.mm.2	12.5064	12.5725	12.0416	12.3565	12.2935	12.7105
TC0100003393.mm.2	6.23253	6.39556	6.55321	6.53323	6.70719	6.8057
TC0100003395.mm.2	4.6683	5.60444	5.18566	5.20615	4.70972	4.91079
TC0100003397.mm.2	14.1969	13.9763	13.4918	13.7729	13.5947	13.8213
TC0100003399.mm.2	5.09885	5.5431	5.50705	5.50746	5.56905	5.54928
TC0100003401.mm.2	12.0442	11.699	11.9212	11.993	12.0197	11.7258
TC0100003402.mm.2	7.29688	8.25919	7.76138	8.05207	7.117	8.28193
TC0100003404.mm.2	3.97867	4.54937	3.64438	3.90239	3.59807	4.53329
TC0100003406.mm.2	5.46423	6.38891	5.90516	6.36302	5.65696	5.85832
TC0100003407.mm.2	3.43134	3.57327	3.50093	3.34526	3.39411	4.29448
TC0100003409.mm.2	6.354	6.69953	6.8271	6.55254	6.65128	6.3682
TC0100003412.mm.2	7.80817	7.29067	7.80415	7.19807	7.21304	7.1047
TC0100003414.mm.2	4.45005	4.05175	4.80445	4.30241	4.31299	4.2065
TC0100003416.mm.2	6.45593	6.9093	6.30247	6.92169	6.78193	6.2226
TC0100003421.mm.2	11.2418	11.3106	11.4565	11.2468	11.3314	10.6807
TC0100003422.mm.2	17.1453	17.2123	17.2922	17.2455	17.201	17.1336
TC0100003432.mm.2	5.66337	5.73872	5.82369	5.85192	5.88373	6.27021
TC0100003437.mm.2	4.78803	5.0004	4.75208	4.57531	4.98795	4.96102
TC0100003439.mm.2	8.17025	7.95187	8.29121	8.09005	7.86044	7.96691
TC0100003440.mm.2	10.9145	11.3437	11.5822	11.2782	11.336	11.0525
TC0100003443.mm.2	11.3685	11.0137	11.32	11.4248	11.3344	11.1138
TC0100003449.mm.2	11.2771	11.3603	11.3561	11.3442	11.2764	11.3567
TC0100003451.mm.2	6.61236	6.68245	6.63709	6.82311	6.71224	7.26037
TC0100003457.mm.2	7.82217	7.16235	7.16085	7.60551	7.45821	7.47419
TC0100003463.mm.2	3.44555	3.85653	3.63288	3.40137	3.39975	3.21117
TC0100003464.mm.2	3.97502	4.16127	3.89427	4.03463	3.65143	4.36418
TC0100003468.mm.2	8.73288	8.35653	8.82742	8.67576	8.8282	9.19274
TC0100003471.mm.2	7.61328	7.04773	7.14658	7.70537	6.88268	7.92041
TC0100003472.mm.2	4.5462	4.74537	4.41191	4.23395	4.29467	4.82972
TC0100003473.mm.2	4.33535	4.677	4.59192	4.51661	4.225	4.23063
TC0100003477.mm.2	8.31698	8.28472	8.32335	7.95516	8.31258	8.6073
TC0100003478.mm.2	12.479	12.3889	12.5915	12.1201	12.1525	12.6571
TC0100003483.mm.2	11.1912	11.1237	11.6426	10.965	10.8852	11.7121
TC0100003485.mm.2	4.27066	3.93149	4.51533	3.92851	4.45447	4.18339
TC0100003487.mm.2	12.3218	12.4103	12.4573	12.4286	12.2405	12.7019
TC0100003500.mm.2	7.73525	8.36434	9.06658	8.41389	8.79011	8.13247
TC0100003502.mm.2	13.3796	13.3842	13.6778	13.4841	13.104	13.4421
TC0100003505.mm.2	11.4307	11.085	10.9956	11.0883	11.4081	10.6615
TC0100003506.mm.2	7.07949	7.58458	7.39016	7.52694	7.62979	7.08366
TC0100003507.mm.2	10.7732	10.5625	10.7959	10.4983	10.8284	10.5202
TC0100003508.mm.2	14.2065	14.4289	14.2999	14.2947	14.222	13.8446
TC0100003513.mm.2	11.6467	11.5985	11.6411	11.6566	11.6084	11.4746
TC0100003518.mm.2	8.46657	8.25532	8.34515	8.1308	8.32695	8.06527
TC0100003519.mm.2	5.15957	5.6121	5.44432	5.21865	5.36833	5.61412
TC0100003520.mm.2	3.12213	3.06521	3.20341	3.44627	3.53855	3.30395
TC0100003522.mm.2	5.46883	6.29855	6.39992	6.14425	6.41091	6.02663
TC0100003524.mm.2	8.98329	9.31754	9.53636	9.23871	9.15785	9.4192
TC0100003528.mm.2	10.3777	10.3411	10.6544	10.26	10.62	10.3537
TC0100003531.mm.2	8.70877	9.1345	9.02787	8.74179	9.01681	8.47012
TC0100003532.mm.2	5.55046	6.03473	6.17202	5.82224	5.69812	6.00487
TC0100003533.mm.2	8.96356	8.4234	8.7126	8.53545	8.4813	8.13604
TC0100003534.mm.2	11.0133	10.7978	11.1433	11.1469	11.053	11.3666
TC0100003536.mm.2	9.73626	9.14357	8.98396	9.23243	9.14075	8.73542
TC0100003537.mm.2	6.81645	7.03376	7.04543	6.72584	6.73668	7.08224
TC0100003538.mm.2	10.1584	10.2822	10.4885	10.4846	10.2809	10.2984
TC0100003541.mm.2	9.10834	9.26614	9.28812	9.23353	9.39117	8.79163
TC0100003542.mm.2	5.73682	5.76573	5.68077	5.94128	5.62479	5.90717
TC0100003546.mm.2	6.18301	6.94019	6.62908	6.58107	6.78479	7.04958
TC0100003549.mm.2	4.90686	5.23043	4.70095	4.69756	5.03487	4.81052
TC0100003550.mm.2	3.53214	3.78784	3.99472	3.6462	3.38923	3.67322
TC0100003558.mm.2	7.19932	7.30573	7.17639	7.37695	7.55667	7.47198
TC0100003559.mm.2	5.71969	6.31744	5.84109	5.95815	6.01413	6.34659
TC0100003560.mm.2	12.4164	12.1806	12.1623	12.1803	12.0442	11.8757
TC0100003563.mm.2	14.2554	14.5308	14.5125	14.3705	14.3798	14.4556
TC0100003564.mm.2	5.03843	4.77784	4.17836	4.09097	5.38327	5.53551
TC0100003565.mm.2	5.73045	6.29522	6.03428	6.05938	6.12149	6.03484
TC0100003566.mm.2	14.6087	14.3255	14.4833	14.2123	14.1562	15.2248
TC0100003568.mm.2	6.97854	5.68477	6.79855	6.46781	5.90997	6.41258
TC0100003575.mm.2	3.34433	2.95913	3.09306	3.26953	3.00645	3.19582
TC0100003576.mm.2	3.5205	3.21175	3.05102	3.13625	3.19456	3.07457
TC0100003577.mm.2	6.11412	5.63486	5.76905	5.20816	5.10855	5.202
TC0100003580.mm.2	3.94225	4.33845	4.22674	4.26473	4.11035	4.0448
TC0100003582.mm.2	4.62286	4.69082	4.09572	4.63074	4.87078	4.45654
TC0100003583.mm.2	3.32508	3.29678	3.06466	3.46314	3.12771	3.45284
TC0100003584.mm.2	4.22288	4.40335	4.33035	4.32252	3.81257	4.58492
TC0100003585.mm.2	5.19367	6.00515	4.81466	5.72396	5.64532	5.62183
TC0100003586.mm.2	11.0106	11.1267	10.8175	11.6001	11.298	11.4779
TC0100003587.mm.2	13.4444	13.723	13.5724	13.6679	13.503	14.1523
TC0100003589.mm.2	3.50235	3.66616	3.65857	3.94915	3.04847	3.51359
TC0100003590.mm.2	5.45181	4.31373	4.85959	4.86132	4.94735	4.51464
TC0100003591.mm.2	4.62296	4.54099	4.83524	4.7253	5.19515	4.99956
TC0100003593.mm.2	6.27305	5.98708	6.29918	6.08339	6.0302	6.01653
TC0100003597.mm.2	3.1307	3.22315	2.99783	3.65321	3.40509	3.25074
TC0100003599.mm.2	3.99761	3.58626	4.24236	3.62166	3.76834	4.03602
TC0100003600.mm.2	3.33368	3.25592	3.01556	3.3042	3.43803	3.22889
TC0100003601.mm.2	3.90045	3.93117	4.31697	3.74908	4.4798	4.22869
TC0100003603.mm.2	6.48981	6.89424	6.57906	6.44338	6.29633	6.18315
TC0100003604.mm.2	13.4733	13.384	13.3437	13.2632	13.3393	12.9138
TC0100003610.mm.2	12.3197	12.7118	12.5854	12.7037	12.7939	12.0541
TC0100003611.mm.2	6.25836	6.08305	6.75879	6.12732	6.47225	6.3367
TC0100003612.mm.2	7.18467	6.40435	6.80919	7.01614	6.42474	6.28184
TC0100003614.mm.2	6.11186	7.09444	6.24201	6.23297	5.66411	6.57064
TC0100003615.mm.2	5.91777	5.90826	6.22881	5.84603	6.36896	6.15805
TC0100003620.mm.2	14.1953	14.1747	14.0231	14.033	14.3476	13.6537
TC0100003627.mm.2	16.2342	16.0806	16.2644	15.9316	16.1744	16.2646
TC0100003639.mm.2	13.2292	13.2471	13.098	13.1858	13.261	12.8264
TC0100003645.mm.2	15.8017	15.6069	15.5539	15.499	15.8764	15.3921
TC0100003649.mm.2	9.5328	9.41179	9.21179	9.87931	9.3971	9.44677
TC0100003657.mm.2	11.7142	11.4137	11.8867	11.5902	11.8119	11.1694
TC0100003662.mm.2	9.29678	9.26984	9.45497	9.22946	9.36909	9.29828
TC0100003664.mm.2	6.60396	6.55696	7.06807	6.38358	6.5021	6.38762
TC0100003665.mm.2	6.53306	6.59427	6.65524	5.99394	6.33614	6.51092
TC0100003666.mm.2	12.8563	12.869	13.2031	13.0505	12.7728	13.519
TC0100003670.mm.2	3.84733	4.20077	3.94488	4.09315	4.31616	4.17871
TC0100003671.mm.2	12.1523	11.8681	12.1592	12.2032	12.0676	11.3971
TC0100003679.mm.2	9.27912	9.04266	9.0937	9.15618	9.23643	9.34921
TC0100003682.mm.2	12.2545	12.1762	12.1145	12.2264	12.2358	11.6375
TC0100003683.mm.2	13.4709	13.7282	13.5011	13.4574	13.6571	13.6372
TC0100003689.mm.2	3.88574	4.14328	4.0569	3.91413	4.12844	3.83425
TC0100003697.mm.2	9.06447	8.92412	9.05266	8.91173	9.01145	8.60876
TC0100003700.mm.2	12.1676	12.2886	12.1739	11.9803	11.9953	12.2491
TC0100003708.mm.2	3.6795	3.91407	3.86544	3.56172	3.79739	3.78813
TC0100003709.mm.2	13.6387	13.4436	13.3599	13.4145	13.2929	13.6652
TC0100003710.mm.2	8.55571	8.40036	8.33245	8.16494	8.56355	8.08682
TC0100003714.mm.2	4.3056	4.44939	4.33426	4.87258	4.26856	4.54163
TC0100003715.mm.2	10.2448	10.1083	10.0377	10.0675	9.97851	10.5286
TC0100003719.mm.2	3.84026	4.55062	4.47279	4.77188	4.16047	4.51173
TC0100003721.mm.2	6.84846	6.22839	6.40862	6.61801	6.10509	7.50257
TC0100003723.mm.2	9.68844	9.5287	9.58654	9.38783	9.77148	8.91434
TC0100003725.mm.2	12.2687	12.0113	11.831	11.7871	12.0468	11.0643
TC0100003727.mm.2	4.78196	4.68955	4.51804	4.57577	4.37034	4.84023
TC0100003731.mm.2	4.64257	4.445	4.79906	4.96657	4.52523	5.07774
TC0100003736.mm.2	5.6403	5.84362	5.9608	5.46085	5.9555	5.73319
TC0100003738.mm.2	4.59246	5.1974	4.8543	5.2537	4.98068	5.68741
TC0100003739.mm.2	7.19989	7.62645	7.75574	7.63905	7.7335	7.69185
TC0100003742.mm.2	6.81089	7.4656	7.26685	7.21143	7.3252	7.46584
TC0100003743.mm.2	11.3859	11.5759	11.541	11.5608	11.5175	11.5795
TC0100003747.mm.2	11.5961	11.1981	11.2748	11.1995	11.3568	11.0754
TC0100003749.mm.2	3.78956	4.22135	4.23977	4.0079	4.32637	3.83766
TC0100003751.mm.2	6.25988	6.52108	5.91641	6.67721	6.57999	5.99447
TC0100003754.mm.2	12.3539	12.6522	12.1868	12.5638	12.8178	12.3274
TC0100003757.mm.2	5.65909	6.13987	6.01429	6.21336	5.89611	5.64422
TC0100003761.mm.2	5.00862	4.98278	5.27522	4.34896	5.01755	4.5554
TC0100003776.mm.2	11.2973	11.1272	11.5501	11.7405	11.3993	11.3003
TC0100003778.mm.2	10.468	9.74338	10.2688	10.185	10.4245	9.84315
TC0100003780.mm.2	11.1485	11.2781	11.4588	11.3553	11.332	10.561
TC0100003783.mm.2	6.52916	6.18982	6.40317	6.25617	6.06633	5.80643
TC0100003786.mm.2	12.0457	12.3123	12.2626	12.2948	12.3238	12.2905
TC0100003791.mm.2	13.7433	13.4358	13.5979	14.0591	14.3859	13.9595
TC0100003795.mm.2	7.18033	7.50354	7.65101	7.30808	7.22791	7.53604
TC0100003796.mm.2	7.27483	6.77429	6.91482	6.98306	7.17628	7.19738
TC0100003797.mm.2	9.90036	9.49189	9.54632	9.91298	9.94931	9.5897
TC0100003799.mm.2	8.15425	7.04943	7.06111	7.83669	7.28911	7.42908
TC0100003803.mm.2	3.42233	3.82306	3.89509	3.8354	3.6249	3.37873
TC0100003804.mm.2	7.09861	7.99999	7.59418	8.20073	7.74355	8.61401
TC0100003805.mm.2	8.25642	8.25978	8.81025	8.87047	8.56047	8.85965
TC0100003806.mm.2	13.1799	13.0221	13.0877	12.7977	12.8968	12.9597
TC0100003814.mm.2	5.84126	5.47964	5.39159	5.8077	5.06161	5.35262
TC0100003820.mm.2	5.30247	5.47715	5.39796	5.38394	5.49166	5.58931
TC0100003823.mm.2	4.43454	4.33294	4.30716	4.43562	4.3293	4.77675
TC0100003825.mm.2	8.64634	8.59645	8.56275	8.75333	8.61256	8.78133
TC0100003826.mm.2	11.1328	11.1704	10.949	11.3758	11.123	11.0976
TC0100003827.mm.2	6.8738	5.39643	5.64371	6.03227	5.90223	6.01431
TC0100003830.mm.2	9.79132	8.67024	9.78891	9.56421	9.30986	9.7772
TC0100003832.mm.2	9.94422	9.86931	9.85734	10.3193	10.0603	9.74583
TC0100003834.mm.2	7.25577	7.12933	7.18134	7.02892	7.37458	7.13377
TC0100003835.mm.2	5.11316	5.14858	5.21445	4.88374	5.159	4.7471
TC0100003836.mm.2	10.5867	10.6944	11.035	11.2217	10.9822	9.55952
TC0100003838.mm.2	6.98662	6.96252	7.11705	6.71465	7.03471	7.07485
TC0100003840.mm.2	11.4005	11.1978	11.2715	11.5395	11.0891	11.9049
TC0100003853.mm.2	8.62867	8.15604	8.39369	8.85348	8.75395	7.78207
TC0100003855.mm.2	11.0947	11.1023	11.1793	11.3365	11.1473	11.0098
TC0100003856.mm.2	4.44117	4.18876	3.84995	4.05917	4	4.23053
TC0100003857.mm.2	3.29057	3.5442	3.59404	3.81631	3.76359	4.51284
TC0100003860.mm.2	9.15952	9.40287	9.74042	9.46493	9.37561	8.60793
TC0100003861.mm.2	12.7144	12.2967	12.3688	12.2593	12.6591	11.3407
TC0100003864.mm.2	11.9675	11.8669	11.9571	12.1875	12.0548	11.8632
TC0100003865.mm.2	8.74033	8.85376	8.5788	8.62201	8.637	9.16675
TC0100003866.mm.2	3.79804	3.98327	4.12868	4.04192	4.05032	3.34303
TC0100003867.mm.2	3.66452	3.82065	4.1295	4.20579	4.75869	4.55357
TC0100003869.mm.2	4.18739	4.19771	4.05977	3.71724	3.94028	4.04683
TC0100003870.mm.2	7.42631	8.04571	8.10815	7.48446	8.10016	8.41239
TC0100003871.mm.2	4.99334	5.23247	4.81066	5.15121	5.02745	5.29091
TC0100003872.mm.2	5.16922	5.75276	5.95626	5.9949	5.80531	5.98795
TC0100003873.mm.2	4.73634	4.50357	4.93109	4.72708	4.61032	4.46167
TC0100003874.mm.2	6.25457	6.96579	6.36494	6.97919	6.39581	5.93612
TC0100003875.mm.2	4.76814	5.08408	5.21905	5.2114	4.78506	4.70272
TC0100003876.mm.2	6.71551	6.75099	6.99646	5.93634	7.54933	6.80574
TC0100003877.mm.2	8.22278	8.08786	7.99424	7.78044	8.26608	6.89405
TC0100003878.mm.2	5.37466	4.99088	5.55995	5.33748	5.48379	5.5344
TC0100003879.mm.2	9.04387	8.78499	8.8456	8.96504	8.9348	8.85174
TC0100003880.mm.2	4.59391	4.48931	4.59768	4.76272	5.10836	5.19999
TC0100003881.mm.2	10.6975	10.6436	10.8318	11.09	10.3216	9.98141
TC0100003882.mm.2	12.2655	11.6263	11.9465	11.8926	11.7912	12.999
TC0100003883.mm.2	5.2055	5.5418	5.52056	5.65276	5.61254	5.65636
TC0100003884.mm.2	4.33749	4.78829	4.60375	5.07519	5.00381	4.13639
TC0100003885.mm.2	4.41444	5.03745	4.97744	5.10961	5.31073	5.35238
TC0100003886.mm.2	6.30428	6.06478	5.98668	5.87003	6.03375	6.00088
TC0100003887.mm.2	13.7763	13.6153	13.336	13.4955	13.249	13.6222
TC0100003888.mm.2	7.35656	7.72914	7.50768	7.69988	7.61182	7.42148
TC0100003889.mm.2	4.51493	5.0016	4.63227	3.74142	4.92616	5.31719
TC0100003890.mm.2	10.3586	10.2182	9.98802	10.6299	11.0081	9.27042
TC0100003891.mm.2	10.3684	10.5786	10.2387	10.7871	10.8471	9.11692
TC0100003892.mm.2	3.7148	4.28226	3.61206	4.13263	4.12058	4.44804
TC0100003893.mm.2	7.538	7.28974	7.2833	7.33886	7.12957	7.0181
TC0200000002.mm.2	9.69759	9.55123	9.94127	9.91212	9.56063	9.59145
TC0200000004.mm.2	12.0861	11.8237	11.843	11.8363	11.7606	10.988
TC0200000005.mm.2	4.60548	4.96699	4.85428	4.65204	5.08324	4.81501
TC0200000006.mm.2	8.02173	8.00304	8.06837	8.23663	8.06258	7.80109
TC0200000007.mm.2	5.84159	5.59453	6.33489	6.51687	6.07957	5.94274
TC0200000009.mm.2	4.4799	4.20527	4.22986	4.42652	4.52132	4.75959
TC0200000013.mm.2	10.3577	10.607	10.4544	10.1206	10.1441	9.79232
TC0200000019.mm.2	10.0579	9.9708	9.63947	9.13116	9.88741	10.0282
TC0200000033.mm.2	6.15281	6.22331	6.59521	5.86816	5.96603	5.8393
TC0200000036.mm.2	8.54395	8.68467	8.58293	8.41239	8.66987	8.48821
TC0200000037.mm.2	10.8064	10.6197	10.6388	10.4406	10.4113	10.1544
TC0200000040.mm.2	4.92006	5.06151	5.27914	4.09355	4.82581	5.2193
TC0200000048.mm.2	8.55707	8.40375	8.99649	8.11155	8.36333	8.27513
TC0200000055.mm.2	5.3118	5.97617	6.49597	5.53062	6.49369	5.94699
TC0200000057.mm.2	11.0925	10.7602	10.6993	10.9914	10.948	10.3903
TC0200000060.mm.2	10.6063	10.7972	11.0563	10.7028	10.7787	10.6295
TC0200000079.mm.2	4.50522	4.92276	5.29425	5.52606	4.58898	4.88588
TC0200000082.mm.2	8.97923	9.0884	8.90149	8.92891	8.63415	8.30621
TC0200000083.mm.2	9.08832	8.67038	8.89293	8.75815	8.8404	8.79973
TC0200000087.mm.2	5.49878	6.17551	6.01312	6.01803	5.84489	5.43894
TC0200000211.mm.2	9.86607	9.87028	10.24	9.71624	10.0368	9.19619
TC0200000220.mm.2	5.46013	5.45426	5.62232	5.67237	5.21215	5.42855
TC0200000222.mm.2	6.65282	6.75756	6.83954	6.40654	6.32387	6.62143
TC0200000223.mm.2	6.02894	5.8641	5.70744	6.00199	5.95345	5.74462
TC0200000228.mm.2	4.97332	4.50557	5.0226	4.33835	5.14208	4.73668
TC0200000240.mm.2	10.3517	10.4573	10.6075	9.86406	10.4827	10.8273
TC0200000242.mm.2	10.9204	11.081	11.2139	10.8715	11.2385	10.1232
TC0200000244.mm.2	3.68215	3.92909	3.64534	4.25372	3.59393	3.71624
TC0200000245.mm.2	9.02333	9.13207	9.97271	9.45667	9.49752	8.96534
TC0200000247.mm.2	11.1455	11.4138	11.0548	11.3803	11.3045	10.6483
TC0200000250.mm.2	13.4139	13.0026	12.9935	12.9284	13.1777	12.6887
TC0200000261.mm.2	10.1265	9.97255	10.0231	10.0878	9.91139	9.93666
TC0200000272.mm.2	4.40451	4.13477	4.6312	4.35641	4.34125	5.00844
TC0200000274.mm.2	13.9122	13.7877	13.5746	13.9704	13.9254	13.0137
TC0200000293.mm.2	10.9605	10.3811	10.6107	10.4194	10.5279	10.45
TC0200000301.mm.2	11.845	12.0768	12.3037	11.726	12.1255	11.5487
TC0200000302.mm.2	11.5935	11.4315	11.6193	11.3666	11.5015	10.6893
TC0200000303.mm.2	7.06184	7.29917	7.27165	7.26405	7.0761	7.12858
TC0200000306.mm.2	4.48221	5.02509	5.11026	5.02089	5.06076	4.85785
TC0200000309.mm.2	4.22027	5.00844	4.70739	4.61865	4.89397	4.52672
TC0200000312.mm.2	8.4513	8.95613	9.05917	8.29924	8.66765	8.51101
TC0200000314.mm.2	3.58788	3.56725	2.96577	3.54782	3.57555	3.52994
TC0200000316.mm.2	5.71332	5.78127	5.82291	5.5557	5.76441	5.85563
TC0200000319.mm.2	12.0196	11.6815	11.528	11.7514	11.2533	11.7078
TC0200000339.mm.2	9.48194	9.16646	9.34571	9.01806	9.47533	9.01742
TC0200000342.mm.2	14.4394	14.2441	14.0382	14.3858	14.2475	14.1695
TC0200000346.mm.2	4.05916	4.3155	4.88776	4.0507	4.52776	5.00373
TC0200000347.mm.2	11.4243	11.6867	11.4956	11.6449	11.5304	10.8574
TC0200000352.mm.2	7.31018	6.63657	7.12238	6.81207	6.96166	7.04887
TC0200000354.mm.2	9.21747	8.92297	9.23284	9.40223	9.35552	8.94256
TC0200000361.mm.2	11.6166	11.3183	11.3545	11.1711	11.3385	10.4849
TC0200000363.mm.2	12.5953	12.8447	12.7946	12.9686	12.8684	11.9057
TC0200000365.mm.2	3.33323	4.10618	3.75052	3.45562	3.32977	3.70989
TC0200000368.mm.2	5.02905	5.28561	5.28118	4.86982	5.06484	5.18726
TC0200000373.mm.2	3.36922	2.87058	2.95167	3.48396	3.49906	3.31248
TC0200000376.mm.2	4.92218	4.90053	4.94726	4.65186	4.39487	5.01242
TC0200000377.mm.2	5.57381	5.47609	5.47103	5.77697	5.90163	5.406
TC0200000379.mm.2	4.75479	4.58467	4.41788	4.79768	4.07229	4.36077
TC0200000380.mm.2	4.40167	4.26997	4.88411	4.38034	4.24911	4.54508
TC0200000382.mm.2	3.1607	3.53191	3.21337	3.24219	3.20455	3.16555
TC0200000383.mm.2	5.5783	5.56588	5.78397	5.89537	5.67306	5.1822
TC0200000391.mm.2	9.95571	9.96027	10.0834	9.69703	9.97016	10.2251
TC0200000392.mm.2	7.34393	7.56417	7.73637	7.32708	7.58682	7.66485
TC0200000393.mm.2	7.56907	7.81023	7.73444	8.2151	7.65288	7.22309
TC0200000395.mm.2	12.9213	13.0712	13.408	12.9904	12.8735	13.5702
TC0200000397.mm.2	4.88506	4.84358	4.79127	4.96783	4.66855	5.19476
TC0200000398.mm.2	7.40256	7.36319	8.29706	7.61351	7.83992	7.92388
TC0200000401.mm.2	4.4128	4.14497	4.15396	4.01308	4.02133	4.27941
TC0200000403.mm.2	9.8311	9.54181	9.91103	9.56482	9.34514	9.9348
TC0200000404.mm.2	8.77658	8.50126	8.44601	8.57284	8.69414	8.73648
TC0200000405.mm.2	5.35896	5.21541	5.46745	4.60456	5.00499	5.8056
TC0200000406.mm.2	10.4144	10.4978	10.4517	10.3888	10.3846	10.7866
TC0200000407.mm.2	4.4176	3.88667	4.02961	4.27716	3.61907	4.31991
TC0200000408.mm.2	4.62607	4.67514	5.2976	4.83841	5.00704	4.70505
TC0200000409.mm.2	5.02049	5.2288	5.39816	5.6171	4.83049	5.55109
TC0200000410.mm.2	9.7026	9.47677	9.45412	9.27251	9.22228	9.64166
TC0200000413.mm.2	4.41717	4.1688	4.4175	4.44063	4.28837	4.07797
TC0200000416.mm.2	5.42235	5.5534	5.3163	5.32391	5.51156	6.07546
TC0200000417.mm.2	9.06656	8.87006	8.78726	8.68786	9.07185	9.18347
TC0200000419.mm.2	4.29753	5.25183	4.24438	4.37059	4.76042	4.41267
TC0200000420.mm.2	14.9302	14.9506	15.0412	14.7754	14.8547	15.3565
TC0200000422.mm.2	11.3266	11.6767	11.8519	11.4114	11.5489	11.9744
TC0200000427.mm.2	5.54945	5.59563	4.82455	5.60826	5.36218	5.83578
TC0200000428.mm.2	5.03578	5.47373	5.35478	5.17226	5.24477	5.52224
TC0200000429.mm.2	3.30492	3.57033	3.71493	3.5732	4.10239	2.87514
TC0200000430.mm.2	4.66774	4.65048	4.63941	4.56352	4.8567	4.77198
TC0200000431.mm.2	4.3877	4.26156	4.18742	3.98899	3.73226	4.15643
TC0200000432.mm.2	9.9066	9.91763	10.3856	9.90106	10.0734	10.144
TC0200000433.mm.2	3.58224	3.80947	3.50439	3.69718	3.92979	3.84956
TC0200000434.mm.2	4.22735	3.78801	4.21655	4.3759	3.97353	4.24461
TC0200000435.mm.2	4.48083	4.87085	4.53825	4.96905	4.45136	4.61
TC0200000437.mm.2	4.50097	5.03929	4.49868	5.05512	4.50382	4.76168
TC0200000438.mm.2	10.4508	9.8688	9.63434	10.1155	9.38964	10.0225
TC0200000445.mm.2	7.5819	7.40493	7.50049	7.22043	7.69888	8.01854
TC0200000450.mm.2	12.9029	12.6691	12.8524	12.8898	12.944	12.6717
TC0200000456.mm.2	4.24636	3.76906	3.8803	3.22515	3.68018	3.77693
TC0200000457.mm.2	12.8777	13.0178	13.4091	13.2376	13.316	13.7751
TC0200000459.mm.2	10.6936	10.686	10.9556	10.7161	11.0788	10.5108
TC0200000460.mm.2	3.69031	3.80457	3.93594	4.29283	4.49953	4.13229
TC0200000461.mm.2	2.93779	3.39176	3.28509	3.56762	3.10865	3.40653
TC0200000462.mm.2	8.86687	9.02083	9.4171	9.08561	9.12697	8.59161
TC0200000465.mm.2	5.87623	6.04129	5.68319	6.21767	5.88615	6.29577
TC0200000467.mm.2	4.80224	4.80763	5.31396	5.42839	5.07384	4.98251
TC0200000473.mm.2	8.96351	9.36448	9.12103	9.10875	9.03112	9.37688
TC0200000477.mm.2	6.07595	6.63258	6.27485	6.67428	6.62407	6.74846
TC0200000478.mm.2	3.60737	3.13563	3.22716	3.34984	3.25835	3.15968
TC0200000480.mm.2	15.7549	15.8808	15.8689	15.8395	16.0191	15.8738
TC0200000481.mm.2	7.63508	7.2752	7.07215	6.99805	6.94479	7.77661
TC0200000482.mm.2	10.5529	10.2457	10.3798	10.1877	9.99386	10.4968
TC0200000484.mm.2	4.0874	4.24999	4.52714	4.47221	4.20275	4.49573
TC0200000485.mm.2	5.871	6.51724	5.82446	6.32032	5.50677	5.93967
TC0200000486.mm.2	13.0644	13.0971	13.3931	13.0992	13.1587	13.6642
TC0200000490.mm.2	11.21	10.6428	10.5671	10.6395	10.7355	10.8073
TC0200000492.mm.2	6.86349	6.87379	6.36493	6.75136	6.82815	6.63926
TC0200000495.mm.2	6.86537	6.94628	7.1017	6.61656	6.52961	6.88895
TC0200000499.mm.2	7.50757	7.33585	7.41675	7.33202	7.67384	7.60668
TC0200000501.mm.2	9.20458	9.09519	8.71282	9.12659	9.22436	8.58714
TC0200000503.mm.2	11.2291	11.3103	11.712	11.5663	11.3807	11.2999
TC0200000507.mm.2	12.4639	12.3199	12.5012	12.5678	12.4862	13.1184
TC0200000509.mm.2	9.27773	10.1538	9.80547	9.34528	9.82197	9.39886
TC0200000510.mm.2	8.83212	8.05675	8.88085	8.28188	8.74485	8.59358
TC0200000511.mm.2	10.2786	10.1824	10.3438	10.2766	10.1933	11.1057
TC0200000512.mm.2	9.52629	9.75147	9.93964	9.88205	9.76196	9.98155
TC0200000514.mm.2	4.82698	5.01081	5.53886	5.09639	4.77377	5.04827
TC0200000515.mm.2	8.45498	8.66909	8.31445	8.60837	8.60107	8.62336
TC0200000517.mm.2	9.40981	9.15807	9.31337	9.46906	9.45617	9.03838
TC0200000518.mm.2	15.1286	14.9638	14.7792	15.0351	15.0339	15.411
TC0200000522.mm.2	14.5828	14.739	14.901	14.9209	14.6357	14.9073
TC0200000523.mm.2	7.20513	7.66868	7.21625	7.18857	7.46417	7.22316
TC0200000525.mm.2	8.1214	7.61075	7.91423	8.13128	7.87053	8.64941
TC0200000528.mm.2	5.06622	5.02114	5.3168	5.42897	5.02747	5.34201
TC0200000532.mm.2	8.10675	7.55393	7.71385	7.65234	7.48252	8.01308
TC0200000533.mm.2	7.5648	7.66152	8.05888	7.96051	7.94837	7.9356
TC0200000535.mm.2	11.1894	11.0426	11.507	11.399	11.2835	11.9485
TC0200000538.mm.2	7.3176	6.5399	6.65708	6.83031	7.09581	7.13662
TC0200000542.mm.2	6.32141	6.1969	6.43483	6.9503	6.25972	6.97467
TC0200000543.mm.2	4.44822	4.98495	4.60468	5.16523	4.72624	4.28705
TC0200000545.mm.2	9.43293	9.19768	9.33633	9.50123	9.12211	9.65277
TC0200000546.mm.2	11.3715	10.986	11.3317	11.1074	10.9096	11.9777
TC0200000547.mm.2	8.56784	7.84886	8.77388	8.45738	8.46998	8.36154
TC0200000549.mm.2	12.6394	12.7696	12.98	12.6941	12.9627	13.3229
TC0200000550.mm.2	4.34307	5.10035	5.00526	4.8289	4.98906	4.44055
TC0200000551.mm.2	7.48011	7.60915	7.76607	7.57957	6.94066	7.63145
TC0200000552.mm.2	8.79168	8.6958	8.75453	8.91327	8.3437	8.9059
TC0200000555.mm.2	3.45729	4.27939	3.47609	3.26865	3.2675	3.42066
TC0200000557.mm.2	7.47222	7.99098	7.5597	7.5978	7.51859	7.86269
TC0200000558.mm.2	6.5687	5.69619	5.7266	5.81415	6.2405	6.1344
TC0200000559.mm.2	7.2838	6.92577	6.89118	7.84652	6.85629	6.90993
TC0200000561.mm.2	7.21742	7.5153	7.41869	7.35881	7.21929	7.7396
TC0200000562.mm.2	9.24124	8.74351	8.3854	8.92343	8.55251	9.08645
TC0200000566.mm.2	9.2176	9.53747	9.56821	9.73573	9.28838	9.72786
TC0200000567.mm.2	13.2376	13.1497	13.0482	12.9896	12.9856	13.6552
TC0200000572.mm.2	9.18899	8.92597	8.81801	8.98483	9.0995	9.40507
TC0200000574.mm.2	12.6276	12.9268	12.879	12.5827	12.6429	12.9445
TC0200000577.mm.2	11.019	11.1007	10.8626	10.8489	10.9567	11.3384
TC0200000578.mm.2	8.82732	9.59721	9.65639	9.36848	9.43551	9.76472
TC0200000581.mm.2	6.67353	6.51783	6.84072	6.87169	6.64371	6.35693
TC0200000585.mm.2	9.45436	9.21601	9.43649	9.20158	9.16511	9.7747
TC0200000587.mm.2	10.4372	10.1057	10.5372	10.0799	10.271	10.5703
TC0200000591.mm.2	9.1825	8.64933	9.36968	8.90682	8.70689	9.58404
TC0200000592.mm.2	8.51852	8.99907	8.80654	9.13799	8.71936	8.71196
TC0200000593.mm.2	5.45075	6.13013	6.02716	5.79114	6.14542	6.03799
TC0200000597.mm.2	8.18597	7.88475	8.41314	8.27247	8.29636	8.75376
TC0200000600.mm.2	15.502	15.7172	15.9396	15.6926	15.8925	16.0202
TC0200000603.mm.2	5.64331	6.51104	6.07174	5.51508	5.8429	5.91325
TC0200000612.mm.2	11.2205	11.1976	11.6353	11.451	11.4215	11.5736
TC0200000620.mm.2	15.2258	15.2221	15.1927	14.8575	14.9779	14.7819
TC0200000626.mm.2	4.97738	4.08939	4.18861	4.1945	4.06429	4.10146
TC0200000634.mm.2	7.9959	7.65486	7.09502	8.10543	7.48171	7.37917
TC0200000636.mm.2	8.03371	8.15645	8.39252	7.31876	7.6213	8.10362
TC0200000641.mm.2	13.008	12.5136	12.6038	12.6945	12.5607	13.1078
TC0200000646.mm.2	4.05721	4.124	3.73678	3.9164	3.78895	4.08296
TC0200000647.mm.2	10.4691	10.2075	10.4649	9.96255	10.4424	10.6195
TC0200000651.mm.2	6.67435	5.82289	6.35038	6.15989	6.98126	6.32472
TC0200000657.mm.2	5.3765	5.45255	5.68586	5.56812	5.1613	5.86007
TC0200000659.mm.2	3.90819	3.49253	3.5626	3.61627	3.68823	3.74959
TC0200000660.mm.2	6.06179	5.81529	6.05272	5.13984	5.10969	5.38385
TC0200000661.mm.2	3.81737	3.91785	4.01459	3.96526	3.78443	4.00758
TC0200000663.mm.2	3.72562	3.45825	3.62568	3.63066	3.48996	3.66703
TC0200000664.mm.2	3.38085	3.47517	3.93086	3.57832	3.63156	3.49857
TC0200000665.mm.2	3.61342	4.42913	3.86457	3.9621	4.07074	4.78011
TC0200000666.mm.2	4.15492	4.64471	4.28706	4.10391	4.739	4.37894
TC0200000668.mm.2	3.09044	3.97448	3.47045	3.45651	3.6976	3.27574
TC0200000669.mm.2	4.40237	4.51158	4.23349	4.11342	4.0519	4.40952
TC0200000671.mm.2	5.31019	5.3545	4.75199	5.33722	4.62024	5.13224
TC0200000672.mm.2	3.17577	3.25277	3.45658	2.79018	3.10465	3.63888
TC0200000673.mm.2	4.10898	5.41664	4.24663	4.43923	3.99342	5.52904
TC0200000675.mm.2	3.55988	3.48842	3.86223	3.98609	3.72681	3.67693
TC0200000676.mm.2	3.85783	3.41415	4.22974	3.55587	3.85509	3.8858
TC0200000678.mm.2	3.92333	3.6881	3.42339	4.5958	3.85629	3.50899
TC0200000680.mm.2	4.48551	4.26848	4.01858	4.07583	4.15346	4.60178
TC0200000682.mm.2	4.44675	4.41855	3.61505	4.0923	4.41957	4.06607
TC0200000683.mm.2	4.63161	4.25739	4.63942	4.717	4.82146	4.37802
TC0200000685.mm.2	4.4279	4.83975	4.97579	5.27547	5.38007	5.08904
TC0200000686.mm.2	13.329	13.3959	13.1669	13.3102	13.3681	13.2312
TC0200000694.mm.2	6.47791	6.48652	6.35969	6.72901	6.27586	6.66655
TC0200000697.mm.2	12.3319	12.2371	12.5854	12.2724	12.5869	12.5711
TC0200000702.mm.2	10.9672	10.6895	11.1144	11.0483	11.038	11.2908
TC0200000714.mm.2	5.66577	5.52978	5.24476	5.97022	4.8546	5.62024
TC0200000718.mm.2	6.75953	7.19767	6.84808	6.90444	6.77927	6.99228
TC0200000719.mm.2	9.53791	9.53422	10.0381	9.50575	9.78972	9.69973
TC0200000740.mm.2	3.92316	3.19879	3.05515	4.20483	3.24107	3.15826
TC0200000741.mm.2	5.14207	5.2821	5.71587	5.87147	5.55437	5.34334
TC0200000759.mm.2	7.01428	7.44673	7.15844	7.256	7.2898	7.55377
TC0200000778.mm.2	4.54755	5.81514	5.68436	5.45354	5.63293	5.52832
TC0200000781.mm.2	11.2174	10.8663	10.7888	11.2765	10.8467	10.2819
TC0200000783.mm.2	13.668	13.6901	13.2909	13.5086	13.2237	13.2687
TC0200000798.mm.2	12.1014	11.9241	12.0932	12.3031	12.3527	11.2038
TC0200000801.mm.2	15.4258	15.2742	15.4979	15.4575	15.346	15.0781
TC0200000803.mm.2	7.07547	7.28027	6.98402	7.28904	7.14433	7.53407
TC0200000804.mm.2	10.2748	10.8864	10.2419	10.3298	10.4218	9.77024
TC0200000816.mm.2	4.25605	4.49971	4.19146	4.6333	4.31804	4.48059
TC0200000819.mm.2	6.05245	5.81837	6.30929	5.79692	5.63984	5.97306
TC0200000821.mm.2	8.63159	8.84223	8.55409	8.93845	8.85244	7.67516
TC0200000833.mm.2	12.5774	12.5021	12.3071	12.1691	12.7292	12.1724
TC0200000843.mm.2	9.55516	9.18054	9.43361	9.19809	8.72039	9.08228
TC0200000850.mm.2	9.81605	9.61686	9.15401	9.46961	9.58995	8.34566
TC0200000856.mm.2	12.8258	12.1922	12.5198	12.6683	12.5635	12.1728
TC0200000868.mm.2	13.3048	12.8555	13.1575	12.949	13.0753	13.4287
TC0200000872.mm.2	3.15033	3.52653	3.56005	3.72043	3.36203	3.763
TC0200000878.mm.2	5.46175	5.88228	5.36749	5.22373	5.51096	5.45478
TC0200000879.mm.2	5.36604	6.1684	5.94449	6.34191	6.09106	5.21481
TC0200000886.mm.2	6.15277	5.32939	6.0512	5.47645	5.20355	4.6091
TC0200000888.mm.2	14.2945	14.5702	14.7137	14.3954	14.4825	14.9158
TC0200000894.mm.2	5.97653	6.23742	6.25755	6.33153	6.63055	6.63732
TC0200000897.mm.2	6.87229	6.80053	6.5427	6.50304	6.45898	6.76594
TC0200000909.mm.2	12.7813	12.4004	12.4669	12.3408	12.6542	11.6466
TC0200000923.mm.2	12.9104	12.3636	12.6124	12.3234	12.5262	11.2694
TC0200000924.mm.2	11.0688	10.775	11.2066	11.3604	11.3271	10.9942
TC0200000927.mm.2	13.5599	12.9984	13.1091	13.3205	13.3141	13.4908
TC0200000929.mm.2	14.0326	14.0225	13.7993	14.0468	14.1465	13.1346
TC0200000933.mm.2	10.0357	9.32129	9.47004	9.4083	9.4224	8.13679
TC0200000953.mm.2	14.7176	14.4787	13.986	14.6265	14.3598	14.02
TC0200000955.mm.2	12.7796	12.3817	12.2997	12.5747	12.4072	12.0792
TC0200000965.mm.2	3.44804	3.7589	3.32605	3.24834	3.42061	3.28036
TC0200000966.mm.2	4.99166	4.37372	4.7962	4.98135	4.25568	4.18755
TC0200000967.mm.2	3.85576	3.43376	5.31335	4.78066	4.00703	3.80551
TC0200000969.mm.2	13.3162	13.0882	13.4192	13.3173	13.3195	12.3935
TC0200000989.mm.2	4.48137	5.07528	4.86798	5.14208	4.86919	4.8602
TC0200000990.mm.2	4.74228	5.11763	5.05168	5.23641	4.19473	4.9639
TC0200000994.mm.2	13.3483	12.9093	12.9179	12.8794	12.9537	12.8576
TC0200001002.mm.2	8.24495	8.57304	8.61818	8.61196	8.63703	8.49756
TC0200001003.mm.2	4.72117	4.80937	4.6773	4.49236	4.66415	4.575
TC0200001006.mm.2	3.13744	3.18475	3.32737	2.94788	3.18967	3.39535
TC0200001007.mm.2	7.27434	7.52573	7.50787	7.65689	7.44051	6.62524
TC0200001008.mm.2	3.78827	4.12164	3.13745	3.36642	3.68555	3.99028
TC0200001009.mm.2	13.3174	13.1143	12.9766	13.179	13.2643	12.1362
TC0200001011.mm.2	10.1061	10.1407	10.0629	9.69152	9.91779	9.34125
TC0200001012.mm.2	11.6756	11.8627	11.8487	11.8115	11.8178	11.3784
TC0200001013.mm.2	14.5736	14.5684	14.5128	14.788	14.6962	13.1442
TC0200001015.mm.2	14.6394	14.3837	14.1935	14.4969	14.3414	14.0284
TC0200001018.mm.2	4.5395	4.3013	4.4853	4.80578	4.29671	4.57936
TC0200001021.mm.2	3.84676	3.79307	4.17595	3.85628	3.82318	3.85765
TC0200001022.mm.2	5.43145	5.47967	5.15945	5.26653	5.33532	5.62637
TC0200001023.mm.2	9.95605	9.92289	9.99843	10.1455	9.72049	9.96588
TC0200001025.mm.2	14.4281	14.2555	14.357	14.6009	14.3202	14.512
TC0200001030.mm.2	9.93355	10.0226	9.98318	9.99698	10.0031	9.6404
TC0200001032.mm.2	9.0878	8.61589	9.1911	8.88633	9.50189	9.08011
TC0200001033.mm.2	14.2267	13.7493	13.8127	14.1262	14.2991	13.4994
TC0200001036.mm.2	11.239	11.2234	10.9844	10.8478	11.0285	10.4035
TC0200001038.mm.2	9.87576	9.17703	9.33519	9.80335	9.87439	9.26858
TC0200001042.mm.2	9.06953	9.92027	9.46624	9.6606	9.09256	9.20144
TC0200001043.mm.2	4.56894	4.69418	4.47909	4.7012	4.65677	4.66713
TC0200001045.mm.2	11.1609	11.0495	10.7203	10.9977	10.9449	10.7647
TC0200001047.mm.2	10.6808	10.8599	10.694	10.7063	10.6234	10.5187
TC0200001049.mm.2	12.9758	13.0292	12.9511	12.8726	12.9928	12.3414
TC0200001053.mm.2	6.83656	6.85996	6.84278	6.65317	7.16487	6.57708
TC0200001056.mm.2	5.63892	5.82152	5.38045	5.57064	5.69577	5.61219
TC0200001071.mm.2	6.77316	6.68058	7.03442	6.75139	6.57806	6.8094
TC0200001072.mm.2	8.44514	8.83965	9.16048	8.50278	8.69619	8.41526
TC0200001091.mm.2	3.74645	3.19141	3.18306	3.40135	3.40773	3.66565
TC0200001092.mm.2	4.31576	4.68817	4.22315	4.41485	4.33613	4.46461
TC0200001095.mm.2	3.23818	3.17023	3.46285	3.44411	3.36542	3.39081
TC0200001096.mm.2	3.77835	3.93087	4.06706	4.30266	3.82376	4.62874
TC0200001097.mm.2	4.82819	5.21858	5.61948	5.51742	5.59729	5.39539
TC0200001101.mm.2	4.81748	4.97511	4.9884	4.76964	4.90371	4.95734
TC0200001102.mm.2	10.6847	10.7988	10.9566	10.5152	10.9923	9.99353
TC0200001115.mm.2	13.9575	13.94	14.1328	13.7561	13.8516	13.8768
TC0200001121.mm.2	10.7047	10.316	10.2039	10.2029	10.3372	9.97659
TC0200001125.mm.2	10.4314	10.5207	10.6478	10.7685	10.81	10.3073
TC0200001127.mm.2	11.1881	10.6518	10.3075	11.0555	10.6843	10.4336
TC0200001133.mm.2	5.52075	5.55548	5.69398	5.58388	5.40493	5.82596
TC0200001134.mm.2	12.7361	12.61	12.6247	12.5617	12.6003	12.154
TC0200001144.mm.2	4.09456	3.93685	3.75837	3.79913	3.60989	3.01069
TC0200001150.mm.2	12.8756	12.702	13.0479	13.0035	13.0339	12.152
TC0200001158.mm.2	10.3442	9.83108	9.32283	9.73427	9.75617	9.70006
TC0200001164.mm.2	8.34266	8.17449	8.0356	8.01291	8.11148	7.33754
TC0200001166.mm.2	5.29271	5.63979	5.6421	5.90553	5.64552	5.88093
TC0200001170.mm.2	5.04089	5.10789	5.00784	4.66597	5.28661	5.43298
TC0200001171.mm.2	12.7531	12.5427	12.3498	12.8069	12.3874	12.022
TC0200001189.mm.2	11.0452	10.904	11.0677	11.1323	11.079	9.5184
TC0200001195.mm.2	3.67283	3.75756	3.73302	3.84057	3.85101	3.56627
TC0200001201.mm.2	12.9495	12.7594	13.1603	12.9073	13.0484	12.3146
TC0200001203.mm.2	11.1424	11.2433	10.9354	10.9215	11.1178	10.5341
TC0200001204.mm.2	16.6476	16.458	16.6166	16.6188	16.5141	16.2173
TC0200001206.mm.2	8.88951	9.18714	9.11758	9.30951	9.35086	8.32432
TC0200001207.mm.2	8.88951	9.18714	9.11758	9.30951	9.35086	8.32432
TC0200001208.mm.2	8.88951	9.18714	9.11758	9.30951	9.35086	8.32432
TC0200001209.mm.2	8.88951	9.18714	9.11758	9.30951	9.35086	8.32432
TC0200001210.mm.2	8.88951	9.18714	9.11758	9.30951	9.35086	8.32432
TC0200001211.mm.2	8.88951	9.18714	9.11758	9.30951	9.35086	8.32432
TC0200001212.mm.2	8.48472	8.56625	8.60132	8.61125	8.93971	7.56746
TC0200001217.mm.2	3.88616	3.97067	4.24128	4.82739	3.66771	3.38862
TC0200001218.mm.2	8.8476	8.48111	8.81133	8.61371	8.42185	8.22396
TC0200001221.mm.2	8.32408	8.56719	9.17322	8.58169	8.43624	7.8747
TC0200001222.mm.2	6.51642	6.3444	6.39898	6.32005	6.14472	6.56917
TC0200001223.mm.2	8.64887	8.10772	8.51863	8.59811	8.44341	8.31355
TC0200001224.mm.2	4.52927	4.73224	4.64113	5.10648	4.28992	5.27259
TC0200001226.mm.2	5.96313	5.83187	6.00827	5.88394	5.68075	6.23028
TC0200001227.mm.2	4.34134	4.39699	4.29331	4.46702	4.3458	4.51189
TC0200001228.mm.2	4.6437	4.64592	4.29266	5.13181	4.77309	4.66473
TC0200001229.mm.2	10.7502	10.9639	10.9799	11.0007	11.1375	10.8417
TC0200001230.mm.2	7.96157	7.19126	7.52885	7.56889	7.32326	7.58294
TC0200001234.mm.2	7.62677	7.62301	7.41264	7.48899	7.28728	7.54601
TC0200001239.mm.2	4.71808	4.96698	4.91362	5.28508	4.59067	5.42728
TC0200001241.mm.2	4.93391	4.48311	3.91624	5.03513	4.20353	5.44441
TC0200001244.mm.2	5.12804	3.76294	3.96698	4.59079	4.1319	4.12752
TC0200001245.mm.2	3.63916	3.31696	3.81414	3.95713	3.75047	3.69999
TC0200001246.mm.2	3.6426	3.89652	3.18874	3.43821	3.53216	3.65057
TC0200001247.mm.2	4.43304	4.30222	4.25539	4.44574	4.25775	4.10098
TC0200001248.mm.2	4.6871	4.93697	4.5503	4.32022	4.28746	4.3992
TC0200001249.mm.2	4.44531	4.68369	4.57119	4.39896	4.81974	4.62835
TC0200001250.mm.2	4.34346	3.81206	4.06764	4.21201	3.88417	4.12341
TC0200001251.mm.2	3.11121	3.17484	3.21599	3.35893	2.99847	3.11752
TC0200001253.mm.2	5.14025	4.08511	4.55849	5.05821	4.71384	5.2149
TC0200001254.mm.2	3.08411	3.14807	3.32928	3.35465	3.64996	3.17652
TC0200001256.mm.2	3.9578	4.43342	4.25486	3.81305	4.06684	4.53922
TC0200001258.mm.2	4.66762	3.74745	3.38768	3.68448	3.55489	3.83812
TC0200001260.mm.2	5.20017	5.54356	5.24754	4.92838	5.15347	5.55617
TC0200001261.mm.2	4.65255	5.11248	5.28396	5.08495	4.60733	4.95551
TC0200001262.mm.2	4.84364	4.11492	4.37078	4.70954	4.66198	5.04156
TC0200001263.mm.2	4.82257	4.46089	4.46812	4.36557	4.39527	4.90406
TC0200001264.mm.2	4.93756	4.34987	4.4252	3.99839	3.421	4.56579
TC0200001266.mm.2	4.55955	4.31369	4.20741	3.43241	3.77523	4.48262
TC0200001267.mm.2	6.28269	5.97826	5.58078	5.80279	6.24794	6.58188
TC0200001268.mm.2	3.5161	4.09259	3.31229	4.02617	4.15241	3.9519
TC0200001269.mm.2	4.39092	3.74193	3.99127	3.60964	3.8094	3.88518
TC0200001272.mm.2	4.5239	4.04581	3.76156	3.75713	3.88319	4.59281
TC0200001273.mm.2	3.8253	3.6482	3.81822	3.88445	3.55099	3.71119
TC0200001274.mm.2	3.39761	3.23211	3.22102	3.14359	3.02098	3.3403
TC0200001275.mm.2	4.41211	5.33739	4.1784	5.17813	4.72603	4.85959
TC0200001276.mm.2	4.04645	4.40635	4.39672	4.69859	4.98646	4.21592
TC0200001277.mm.2	4.21233	4.10355	4.14171	4.47341	4.07988	4.59399
TC0200001279.mm.2	3.71937	3.35083	3.31572	3.3659	3.29567	3.54421
TC0200001281.mm.2	6.30598	5.65062	5.62985	5.88057	6.01995	6.06481
TC0200001285.mm.2	4.69446	3.7313	4.21017	4.74994	4.22737	4.71868
TC0200001287.mm.2	4.99467	4.87022	4.73087	4.24364	4.50004	5.09652
TC0200001288.mm.2	4.41736	4.39166	3.81262	4.39944	4.19652	4.68183
TC0200001289.mm.2	4.14287	3.90914	3.83534	4.04261	3.85591	3.98101
TC0200001291.mm.2	3.71306	3.11766	3.03326	3.19862	3.11791	3.07522
TC0200001292.mm.2	4.12139	4.17175	4.26795	4.25169	4.30345	4.47302
TC0200001293.mm.2	4.53363	4.49634	4.18101	4.23296	4.40891	4.39589
TC0200001294.mm.2	3.77989	4.07617	3.68768	4.47447	3.86876	4.23189
TC0200001295.mm.2	10.2328	10.4848	10.5133	10.1179	10.1824	9.96831
TC0200001296.mm.2	5.16576	5.14162	4.68073	4.84661	4.87443	4.79319
TC0200001297.mm.2	4.50053	4.05578	5.14678	4.23198	4.05985	3.87249
TC0200001298.mm.2	3.65489	3.84888	2.89245	3.80175	3.09959	3.09559
TC0200001299.mm.2	4.64954	4.83056	4.47692	4.83182	4.87711	4.8261
TC0200001300.mm.2	3.70222	3.40003	3.99294	3.97367	4.15453	4.21115
TC0200001301.mm.2	3.28196	3.24031	3.67007	3.47044	3.55775	3.94303
TC0200001302.mm.2	4.31746	4.89337	4.56443	4.90797	5.17235	4.30132
TC0200001303.mm.2	4.02635	3.65388	4.01262	4.25858	3.95773	3.89561
TC0200001306.mm.2	5.27895	6.18522	5.85624	5.13247	5.51488	5.80754
TC0200001309.mm.2	3.60479	3.81978	4.04325	3.76002	3.75385	2.99006
TC0200001310.mm.2	3.92003	4.43457	4.23694	4.41158	4.01239	4.37361
TC0200001312.mm.2	4.09124	3.86145	3.75349	3.86682	3.71396	4.04126
TC0200001313.mm.2	4.15155	3.87562	3.89672	4.2856	3.94166	3.87209
TC0200001314.mm.2	3.7879	3.43263	3.40355	3.57558	3.52932	3.29294
TC0200001315.mm.2	4.73471	4.12427	3.93876	4.74539	4.10167	4.33593
TC0200001317.mm.2	4.11302	4.74133	4.53304	4.49737	4.35758	4.87575
TC0200001318.mm.2	4.42999	4.32456	4.30864	4.87276	4.33036	4.26694
TC0200001319.mm.2	3.76704	3.59078	4.23784	3.02974	3.25699	3.85718
TC0200001320.mm.2	4.1567	4.8814	4.35345	4.69027	5.15473	4.88417
TC0200001322.mm.2	3.78749	3.50388	4.98432	3.44046	3.70757	3.77265
TC0200001323.mm.2	5.86158	5.57073	5.78165	5.66666	4.91395	5.58546
TC0200001325.mm.2	4.85255	4.20214	4.9794	4.31438	4.75599	5.1626
TC0200001329.mm.2	5.15744	5.12486	5.5433	5.43393	5.79296	5.95474
TC0200001330.mm.2	3.1811	3.02177	3.38669	3.50813	3.26036	3.02597
TC0200001331.mm.2	3.40169	4.50954	3.22444	3.37558	3.70628	3.82922
TC0200001332.mm.2	4.30418	4.80208	4.59794	4.31459	4.31448	4.66026
TC0200001333.mm.2	5.71702	5.09084	4.63151	4.53268	4.6153	5.12138
TC0200001334.mm.2	3.60956	4.10356	4.75455	4.37388	4.50477	3.55976
TC0200001335.mm.2	5.35188	4.58677	4.30423	4.8655	4.70438	4.70613
TC0200001336.mm.2	3.90255	4.78962	4.62275	4.22521	4.14686	4.10543
TC0200001337.mm.2	3.03517	3.4279	3.48077	3.07004	3.23944	3.27375
TC0200001338.mm.2	5.15084	5.33656	5.1473	5.49308	5.55539	6.00712
TC0200001339.mm.2	3.79813	4.3773	3.85965	3.78218	4.66814	4.32904
TC0200001340.mm.2	4.94317	5.57411	5.19522	5.1631	5.6908	5.89797
TC0200001341.mm.2	4.88259	4.05769	4.58943	3.86111	4.58786	4.07722
TC0200001342.mm.2	4.11476	3.91894	3.37178	4.28842	3.31533	4.08394
TC0200001343.mm.2	4.32032	4.40378	3.69025	3.78439	3.88564	4.22059
TC0200001347.mm.2	4.59754	4.88806	4.78557	5.24294	4.783	5.04703
TC0200001348.mm.2	3.88028	3.47306	3.89969	3.92351	3.53552	3.31126
TC0200001352.mm.2	9.21117	8.79639	8.31692	8.31562	8.85416	8.07482
TC0200001354.mm.2	9.04628	9.04188	8.65777	9.11024	8.96136	8.51216
TC0200001355.mm.2	6.32419	5.99228	5.72532	5.21739	6.03732	5.24755
TC0200001356.mm.2	13.963	13.8684	14.1782	13.8759	13.6913	13.1861
TC0200001357.mm.2	9.81732	9.09398	10.071	9.8881	9.82702	10.3473
TC0200001359.mm.2	10.1003	9.64917	9.7339	9.52668	9.78157	9.56979
TC0200001362.mm.2	11.6692	12.1185	12.0016	11.8455	11.9765	12.3261
TC0200001365.mm.2	4.65528	4.82612	5.40974	4.89914	4.94755	4.93555
TC0200001366.mm.2	13.4733	13.1939	13.5399	13.3148	13.4186	13.7714
TC0200001368.mm.2	11.622	11.3727	11.6468	11.2485	11.4513	11.5192
TC0200001369.mm.2	4.02185	4.53349	4.25616	4.3987	4.62929	4.20704
TC0200001371.mm.2	7.20348	7.0648	7.15227	7.16447	7.0943	6.65348
TC0200001374.mm.2	7.67367	8.68812	7.90598	8.21733	7.9974	8.31558
TC0200001375.mm.2	10.3221	10.8621	10.6899	10.9485	10.8316	10.9136
TC0200001377.mm.2	9.51308	9.11687	9.21222	8.68708	9.23702	9.58112
TC0200001378.mm.2	13.7501	13.6076	13.4803	13.6263	13.8558	13.1205
TC0200001380.mm.2	13.4941	13.3877	13.3817	13.6827	13.2793	13.6754
TC0200001381.mm.2	6.48163	5.75556	6.10079	6.02667	5.91123	6.06574
TC0200001382.mm.2	13.3403	13.1546	13.1712	13.2198	12.9873	13.7234
TC0200001392.mm.2	9.30324	9.03167	9.05104	8.97338	8.24675	9.18111
TC0200001393.mm.2	4.80088	4.86353	4.57456	4.83609	4.89412	5.07583
TC0200001396.mm.2	9.79342	9.73568	9.89297	9.74061	9.88647	9.71561
TC0200001411.mm.2	9.20995	8.48332	8.97131	8.9041	9.07459	9.34875
TC0200001412.mm.2	6.2245	6.0262	6.20896	6.17396	6.28837	6.26009
TC0200001441.mm.2	12.9796	13.1386	13.4191	13.1925	13.2749	13.5817
TC0200001445.mm.2	8.60586	9.176	8.85143	8.54351	9.11171	8.95081
TC0200001448.mm.2	13.4056	13.4972	13.7607	13.4347	13.2728	13.4282
TC0200001453.mm.2	4.07064	4.50272	4.28739	5.02421	4.9161	4.63648
TC0200001455.mm.2	3.4355	3.32625	3.42401	3.41921	3.53717	3.41017
TC0200001472.mm.2	14.5737	14.5586	14.7047	14.6998	14.6782	14.1485
TC0200001502.mm.2	14.126	13.7101	14.1046	13.699	13.8797	15.9688
TC0200001513.mm.2	4.6454	4.8789	4.69015	4.89607	5.07376	4.71724
TC0200001514.mm.2	7.10181	7.32255	7.02421	6.95918	7.4573	7.58429
TC0200001517.mm.2	6.62337	6.42001	6.41166	6.94719	6.69488	6.48618
TC0200001523.mm.2	5.98348	6.20372	6.25348	6.45418	5.93427	6.88714
TC0200001524.mm.2	17.3709	17.0638	17.1278	16.9504	17.0731	17.2606
TC0200001527.mm.2	9.66387	9.11173	8.86441	9.36888	9.25552	8.81069
TC0200001532.mm.2	4.76737	4.81863	4.70296	4.69996	4.59345	4.47347
TC0200001535.mm.2	7.68705	7.44525	7.52644	7.18145	7.41462	7.61421
TC0200001546.mm.2	5.43978	6.15239	6.05396	6.22008	5.57063	5.68698
TC0200001547.mm.2	11.6491	11.709	11.9004	11.6758	11.9075	11.0829
TC0200001550.mm.2	5.42526	6.22887	5.47432	5.67645	5.79433	5.79113
TC0200001551.mm.2	6.60966	7.07692	7.07201	6.55599	6.93695	6.8819
TC0200001552.mm.2	6.86135	7.75056	7.66346	7.12147	8.0201	6.97348
TC0200001553.mm.2	6.26782	6.64816	6.52912	6.53244	6.5214	6.79159
TC0200001564.mm.2	10.3105	9.8513	10.1836	10.3004	10.5893	9.49532
TC0200001572.mm.2	3.0031	3.38226	3.86026	3.9261	3.38107	3.12972
TC0200001575.mm.2	11.8102	12.2712	11.5001	12.1746	12.0549	12.0073
TC0200001576.mm.2	4.61296	4.13202	4.30331	4.20444	3.97354	4.53359
TC0200001579.mm.2	3.5849	3.037	3.24206	3.55067	3.20566	3.41461
TC0200001583.mm.2	8.19395	8.28704	8.2499	7.62252	8.5538	7.68775
TC0200001586.mm.2	11.0163	11.3427	11.1218	11.2294	11.0965	11.0935
TC0200001591.mm.2	5.39936	5.33506	5.19389	5.25462	5.20787	5.5898
TC0200001597.mm.2	10.366	9.99118	10.4774	9.90132	10.1187	10.3762
TC0200001608.mm.2	10.1535	9.37196	9.47218	9.7462	9.98825	9.41895
TC0200001620.mm.2	5.54412	5.78215	5.38726	5.41468	5.63097	5.25371
TC0200001624.mm.2	10.6501	10.6711	11.0635	10.771	11.3221	9.57871
TC0200001625.mm.2	13.3996	13.5193	13.6212	13.2835	13.6901	12.6668
TC0200001627.mm.2	11.9278	11.7839	11.8161	11.7446	11.7807	11.4324
TC0200001628.mm.2	11.0906	10.9469	10.9939	10.8047	11.1144	9.65552
TC0200001634.mm.2	4.40864	4.61813	4.36608	4.57826	4.91928	4.3121
TC0200001637.mm.2	4.21366	4.14293	3.80305	3.77549	3.93221	3.87189
TC0200001639.mm.2	4.4137	4.12188	4.48906	4.6957	4.00959	4.77734
TC0200001640.mm.2	4.20644	4.24093	3.7862	4.43579	4.0604	4.11364
TC0200001641.mm.2	3.27324	3.18482	3.22697	3.35307	3.14998	3.50804
TC0200001642.mm.2	5.78441	5.98154	5.97036	6.5663	6.05337	5.8142
TC0200001643.mm.2	3.56466	4.18388	4.00739	3.93576	3.90932	3.7009
TC0200001644.mm.2	4.72144	4.46099	4.79439	4.16994	4.25023	4.04903
TC0200001645.mm.2	4.01913	3.79659	3.53577	3.86988	3.88319	4.00244
TC0200001646.mm.2	4.69091	4.77455	4.77138	4.77553	4.58597	4.67267
TC0200001647.mm.2	3.81458	3.79389	3.60418	4.26505	3.17531	3.02979
TC0200001648.mm.2	3.97969	4.19613	4.30046	4.05582	4.67975	4.44907
TC0200001649.mm.2	2.83992	3.13291	3.69502	3.31958	3.26809	2.99329
TC0200001652.mm.2	5.28882	5.94651	4.97537	5.88626	4.95512	5.61185
TC0200001654.mm.2	4.65944	5.28453	5.03253	5.37379	5.33663	5.40988
TC0200001655.mm.2	3.219	3.53771	3.15711	2.99053	3.2684	3.24594
TC0200001659.mm.2	4.46176	4.2355	3.98895	3.97998	3.65331	4.35048
TC0200001660.mm.2	5.49271	5.10444	4.95501	5.39676	4.92996	5.52269
TC0200001662.mm.2	9.40903	9.61038	9.42974	9.22057	9.22937	9.14579
TC0200001663.mm.2	14.4601	14.5225	14.6282	14.4165	14.4808	13.9518
TC0200001664.mm.2	9.1736	9.07976	9.41251	9.40968	9.3844	9.47919
TC0200001674.mm.2	13.5913	13.7547	13.9155	13.5149	13.6701	13.5828
TC0200001675.mm.2	7.80741	8.40644	8.22251	8.21507	8.02686	8.31548
TC0200001680.mm.2	4.81408	4.87403	4.71461	4.81365	4.49042	4.93363
TC0200001681.mm.2	7.5345	7.35887	7.36873	7.96012	7.4737	7.67292
TC0200001700.mm.2	7.85231	7.36998	7.0714	7.40352	7.27857	6.99018
TC0200001712.mm.2	3.87699	4.61928	4.52177	5.12812	4.8025	4.81114
TC0200001716.mm.2	12.4196	12.3745	12.672	12.1491	12.3491	11.9593
TC0200001724.mm.2	12.2987	12.1123	12.5527	12.273	12.6844	12.5696
TC0200001729.mm.2	5.43213	5.37509	5.21702	5.12517	5.08574	5.64538
TC0200001735.mm.2	9.90091	9.98634	9.38725	9.79762	10.0485	9.50996
TC0200001741.mm.2	6.70081	5.74302	6.37063	6.01649	6.63465	5.73625
TC0200001743.mm.2	4.8776	4.65371	4.92709	4.74634	4.60536	5.27967
TC0200001745.mm.2	7.5579	7.70644	7.80227	7.4422	7.35213	7.67966
TC0200001746.mm.2	4.55576	4.35612	4.44588	4.98432	4.7735	4.69996
TC0200001747.mm.2	12.1745	11.7731	11.6911	12.0483	11.6294	12.973
TC0200001748.mm.2	6.84412	7.5489	7.76715	7.25084	7.35373	7.25017
TC0200001749.mm.2	10.1482	10.1718	10.0707	9.96473	9.84542	10.0063
TC0200001750.mm.2	8.02256	8.04397	7.93014	8.316	7.98992	8.04464
TC0200001751.mm.2	6.95965	6.25289	6.06627	6.11684	6.23504	6.91953
TC0200001756.mm.2	5.77935	5.74358	6.02251	5.78111	5.72972	5.66506
TC0200001757.mm.2	4.63131	4.54423	5.45835	4.99668	5.28502	4.03535
TC0200001760.mm.2	5.0749	5.96031	6.30907	5.33467	6.26177	5.33575
TC0200001761.mm.2	4.2358	4.37829	4.53097	4.59758	4.4286	4.75079
TC0200001762.mm.2	4.37873	4.08665	4.42094	4.47635	4.21826	3.80935
TC0200001764.mm.2	8.84225	8.729	8.66997	8.64814	8.90984	8.97317
TC0200001765.mm.2	6.3733	6.10028	6.20025	6.03712	5.89865	5.95988
TC0200001767.mm.2	5.70721	6.53028	6.53123	6.30012	6.64418	7.04372
TC0200001769.mm.2	6.00583	6.0655	6.42076	6.06917	6.79578	6.69838
TC0200001770.mm.2	5.93156	5.73427	5.48952	5.81854	5.41862	6.19699
TC0200001773.mm.2	12.4537	12.3108	12.5148	12.4021	12.2645	12.2811
TC0200001776.mm.2	7.62367	7.49889	7.45379	7.52723	7.84752	6.12576
TC0200001779.mm.2	9.89244	9.16115	9.84569	9.74008	9.66746	9.33676
TC0200001780.mm.2	10.4032	9.7781	10.5134	9.98658	10.1939	11.1079
TC0200001781.mm.2	8.19598	8.02498	8.57195	7.75329	7.90384	8.5175
TC0200001782.mm.2	12.6882	12.4314	12.1146	12.3833	12.5038	12.0178
TC0200001786.mm.2	9.9672	9.69703	9.60663	10.1162	10.1454	9.91013
TC0200001788.mm.2	6.02732	5.88092	5.7298	5.98744	5.86086	5.75724
TC0200001794.mm.2	10.3416	10.5251	10.0689	10.2779	10.5366	9.04913
TC0200001797.mm.2	12.3292	12.3801	12.5993	12.4656	12.5137	11.7999
TC0200001798.mm.2	11.1699	11.6692	11.4294	10.9753	12.0033	11.9074
TC0200001801.mm.2	7.73343	8.18092	8.10705	7.62915	8.15746	8.09103
TC0200001803.mm.2	11.6748	11.8512	12.0297	11.9138	11.9247	11.6844
TC0200001806.mm.2	10.1503	10.4161	10.281	10.2424	10.1918	9.66243
TC0200001808.mm.2	8.08969	8.21764	8.10809	8.19124	7.97494	8.19355
TC0200001809.mm.2	13.6879	13.6165	13.543	13.599	13.4523	14.5322
TC0200001810.mm.2	11.9858	11.4334	11.551	11.5364	11.5594	11.8042
TC0200001812.mm.2	13.2958	12.5474	12.8703	12.4748	12.8053	12.5316
TC0200001819.mm.2	6.18428	6.23533	5.87085	6.1648	6.26497	6.80995
TC0200001826.mm.2	16.3277	16.1518	16.3536	16.4065	16.1726	15.6015
TC0200001829.mm.2	10.6101	10.5626	10.7954	10.7424	10.9251	10.2129
TC0200001836.mm.2	11.0882	11.0032	11.1466	10.986	11.0396	10.7237
TC0200001838.mm.2	12.8897	12.6737	13.0593	13.108	12.9919	12.3353
TC0200001839.mm.2	3.56614	3.32471	3.05968	3.0689	3.50046	3.33961
TC0200001840.mm.2	3.73297	5.11295	4.01925	4.60235	4.66174	4.72274
TC0200001843.mm.2	7.94438	7.95228	7.89827	7.88162	8.02462	7.95332
TC0200001846.mm.2	3.81233	3.71538	3.73167	4.11357	3.77614	3.76695
TC0200001847.mm.2	3.94243	4.37449	3.99248	4.36774	3.75708	3.95707
TC0200001849.mm.2	5.72802	5.45171	5.27486	5.33336	5.78728	5.26595
TC0200001851.mm.2	5.4416	5.35918	5.25473	5.75746	5.1069	5.39293
TC0200001853.mm.2	6.75235	6.54262	6.95202	6.87975	6.70579	6.69094
TC0200001854.mm.2	5.93596	6.87227	6.30165	6.3878	6.24636	6.71935
TC0200001858.mm.2	9.22804	10.0617	10.4734	9.82163	9.95892	9.90093
TC0200001859.mm.2	6.07697	6.12641	6.18886	6.14419	6.26321	6.16746
TC0200001866.mm.2	13.3674	13.0306	12.8601	13.3018	13.2944	13.1808
TC0200001874.mm.2	5.42705	5.37856	4.97728	5.06905	5.2177	5.13008
TC0200001878.mm.2	4.36324	5.2794	5.24108	4.72902	4.91027	4.95783
TC0200001879.mm.2	5.08584	5.44674	5.04955	5.42585	5.0168	5.31216
TC0200001881.mm.2	6.98471	6.81995	6.87921	6.90484	6.88872	6.93253
TC0200001884.mm.2	3.79116	3.22601	3.18701	2.84608	3.50004	3.15713
TC0200001886.mm.2	11.0739	10.9777	11.2425	11.0361	11.2046	10.1737
TC0200001889.mm.2	8.97749	8.76301	9.30959	9.16893	9.4035	9.10594
TC0200001894.mm.2	5.25308	5.75202	4.95527	5.16065	5.43497	5.21864
TC0200001895.mm.2	7.54964	7.19495	7.98682	7.73621	7.31952	7.24887
TC0200001896.mm.2	8.27486	8.17025	7.65961	7.88167	8.18635	7.96889
TC0200001898.mm.2	4.75606	4.92365	4.79125	4.99505	5.54923	4.6797
TC0200001900.mm.2	11.4944	11.7003	11.3117	11.6046	11.4736	11.3468
TC0200001904.mm.2	6.72619	6.70352	6.60144	6.66445	6.83862	6.40311
TC0200001906.mm.2	8.18869	8.16194	8.37997	8.45769	8.02959	8.15721
TC0200001909.mm.2	10.2675	9.52431	9.54025	9.59259	9.91872	10.2847
TC0200001910.mm.2	13.0067	13.0528	12.9382	13.0504	12.9845	13.0829
TC0200001911.mm.2	9.8375	9.68731	9.75009	9.89361	9.87419	9.76375
TC0200001913.mm.2	3.53975	3.35771	3.3024	3.25226	3.66896	3.91525
TC0200001914.mm.2	5.11481	4.96838	5.22973	5.19225	5.00438	5.30928
TC0200001915.mm.2	5.1429	5.45013	5.48879	4.80773	5.04614	5.29033
TC0200001916.mm.2	4.86126	4.86605	4.56694	5.0222	4.95779	4.55309
TC0200001918.mm.2	9.3734	9.29012	9.13357	9.01034	9.14916	8.93645
TC0200001922.mm.2	5.43699	5.57515	5.10685	5.20987	5.01623	5.04692
TC0200001927.mm.2	6.15627	5.82308	6.53889	5.94877	5.79183	6.25975
TC0200001932.mm.2	5.02182	5.62542	4.86469	5.06378	5.21007	5.63668
TC0200001935.mm.2	8.44766	8.53182	8.58887	8.8102	8.92776	8.66994
TC0200001938.mm.2	9.96392	10.2284	9.98918	9.84903	10.0603	9.63727
TC0200001939.mm.2	6.48646	6.87299	6.61953	6.48617	6.63505	6.59589
TC0200001940.mm.2	8.88319	9.07298	9.05974	9.54213	8.96739	8.77033
TC0200001945.mm.2	9.42106	9.35665	9.729	9.0729	8.76696	8.77318
TC0200001947.mm.2	7.81492	7.7491	7.36837	7.77699	7.64666	7.68879
TC0200001948.mm.2	6.40949	6.25731	6.6944	6.53168	6.74208	5.9121
TC0200001951.mm.2	12.477	12.4019	12.1973	12.4002	12.2728	11.9118
TC0200001959.mm.2	15.6905	15.5704	15.5815	15.7326	15.5798	15.7826
TC0200001963.mm.2	7.84865	7.60998	7.64239	7.64214	7.67777	7.78669
TC0200001965.mm.2	5.89966	5.90496	6.07807	6.378	6.0034	6.14583
TC0200001968.mm.2	5.26798	5.49105	5.30951	5.65419	5.1025	5.52765
TC0200001969.mm.2	3.54814	4.03674	3.85426	4.01827	3.80767	4.05127
TC0200001971.mm.2	3.66015	3.77588	3.58477	3.45975	3.65075	3.69038
TC0200001972.mm.2	12.5383	13.0701	12.7627	12.9785	13.2538	13.2777
TC0200001976.mm.2	7.30476	6.84797	7.239	7.36088	7.44028	7.79676
TC0200001980.mm.2	4.15759	4.39839	4.26147	4.38138	4.16776	4.57097
TC0200001981.mm.2	4.42654	4.50537	4.18256	4.84158	4.65882	5.23814
TC0200001982.mm.2	9.9211	10.1166	10.049	10.2556	10.4603	10.5149
TC0200001985.mm.2	14.0918	14.0989	14.1905	14.22	14.0965	14.2251
TC0200001990.mm.2	9.46629	8.70979	9.39895	9.49377	8.86335	9.3217
TC0200001991.mm.2	6.3324	6.73782	6.54159	6.27153	6.60438	6.68839
TC0200001994.mm.2	10.1949	10.5142	10.757	10.775	10.684	10.2148
TC0200001998.mm.2	14.0529	13.9425	13.9733	14.1626	14.012	13.962
TC0200002005.mm.2	5.95729	5.43435	5.49674	5.77323	5.40768	5.7528
TC0200002006.mm.2	6.10955	5.66476	5.35967	5.47109	5.89469	5.37782
TC0200002010.mm.2	6.42522	6.19731	6.23711	6.00839	6.43628	6.11447
TC0200002011.mm.2	7.71404	7.77538	8.02164	7.96044	7.82055	7.78697
TC0200002012.mm.2	7.44475	8.11461	7.78609	8.16203	7.76064	8.24459
TC0200002013.mm.2	12.9228	12.5468	12.6733	12.5655	12.5046	12.0735
TC0200002018.mm.2	10.7671	10.7626	10.883	11.0585	10.5729	10.9017
TC0200002021.mm.2	3.59913	3.82711	3.34943	3.99561	4.06825	4.15266
TC0200002026.mm.2	7.33614	7.289	7.23386	7.18237	7.39946	6.62373
TC0200002032.mm.2	14.7172	14.5059	14.7919	14.6344	14.692	14.9623
TC0200002040.mm.2	4.81996	5.2518	5.22924	5.08928	5.38505	4.98086
TC0200002042.mm.2	13.0036	13.4149	13.0283	12.9998	12.967	12.9379
TC0200002043.mm.2	7.8551	7.86368	7.95996	7.7305	7.80819	7.67597
TC0200002044.mm.2	12.8088	13.041	13.0461	12.73	13.0796	11.9885
TC0200002052.mm.2	3.20878	4.2103	3.75714	3.53454	3.01914	3.92297
TC0200002056.mm.2	13.2313	13.1979	12.7863	13.0176	12.9397	12.7925
TC0200002067.mm.2	8.44014	9.28275	8.38172	8.77898	8.15934	8.47961
TC0200002072.mm.2	8.59197	8.67157	8.72102	8.6989	8.66314	8.44703
TC0200002075.mm.2	5.1581	5.78388	4.84354	5.20845	4.75682	5.3163
TC0200002077.mm.2	17.2337	17.3018	17.3175	17.231	17.4871	16.4919
TC0200002078.mm.2	8.51828	8.40529	8.21046	8.61537	8.31644	8.00864
TC0200002084.mm.2	15.9289	15.2351	15.8685	15.7062	15.9927	15.1559
TC0200002087.mm.2	4.67512	5.11632	5.23978	5.02453	5.27677	5.14673
TC0200002089.mm.2	6.3442	6.40081	6.18158	6.95044	6.48028	6.63101
TC0200002094.mm.2	16.9242	17.2062	16.7592	16.921	17.0454	17.2937
TC0200002095.mm.2	9.14762	9.44842	9.26473	9.23825	9.40046	9.38009
TC0200002099.mm.2	10.6906	10.7957	10.4794	10.7309	10.6636	10.7877
TC0200002127.mm.2	9.7216	9.6491	10.217	9.53952	10.1665	9.15582
TC0200002128.mm.2	4.75738	5.04455	4.9825	5.20387	4.64325	5.34371
TC0200002130.mm.2	13.5229	13.5146	13.5814	13.5496	13.4641	13.6908
TC0200002136.mm.2	13.6875	13.8813	13.9635	13.5974	13.7735	13.5693
TC0200002139.mm.2	4.64472	4.42513	4.40923	4.44782	4.80809	4.52999
TC0200002143.mm.2	5.94228	5.99031	5.33323	5.13978	5.5436	5.44999
TC0200002146.mm.2	9.71351	9.72312	9.88674	9.56721	9.57026	10.1806
TC0200002148.mm.2	7.95391	8.29661	8.00276	8.4882	7.81742	8.62733
TC0200002149.mm.2	9.95864	9.98082	10.1054	10.2689	9.9688	9.55534
TC0200002150.mm.2	10.49	10.2061	10.3721	10.1997	9.90067	10.5793
TC0200002151.mm.2	6.53485	6.68816	6.79344	6.4398	6.88741	6.63214
TC0200002152.mm.2	9.62235	9.69172	9.77427	9.74242	9.63158	10.0551
TC0200002155.mm.2	3.71333	4.1835	3.90561	4.02713	3.32881	3.79118
TC0200002157.mm.2	14.1111	13.8936	14.0806	13.9688	13.778	14.564
TC0200002166.mm.2	7.97036	8.13767	8.22501	7.89421	7.99761	7.84631
TC0200002170.mm.2	10.6136	10.5662	11.2062	10.335	10.7841	10.4612
TC0200002171.mm.2	6.87507	6.8267	6.92544	6.75881	7.13531	7.29157
TC0200002172.mm.2	5.28887	5.25186	4.94627	5.12584	5.55621	5.55285
TC0200002177.mm.2	9.50276	9.32316	9.50215	9.09009	9.37497	8.98102
TC0200002178.mm.2	12.8707	12.7325	12.8133	13.0923	13.2113	12.723
TC0200002181.mm.2	8.55272	9.12306	9.20344	8.77805	8.5834	8.72418
TC0200002184.mm.2	3.23586	3.63264	3.51677	3.26976	3.1009	3.20384
TC0200002193.mm.2	11.2703	10.3155	10.9979	10.8151	10.591	11.1332
TC0200002196.mm.2	5.80084	5.9418	6.3855	6.01492	5.96683	6.27962
TC0200002197.mm.2	11.4742	11.2126	11.4276	11.1215	11.41	11.1046
TC0200002198.mm.2	5.74862	5.7922	6.39117	6.39963	5.60807	6.14034
TC0200002199.mm.2	4.88004	4.60738	4.65076	4.71456	4.74806	4.94462
TC0200002200.mm.2	3.47255	3.16706	3.42334	3.38357	3.70659	3.77254
TC0200002201.mm.2	4.51353	4.58617	4.35531	5.24766	4.92962	4.84137
TC0200002202.mm.2	4.98489	4.7656	4.56999	4.9014	4.14848	4.81884
TC0200002203.mm.2	3.07201	2.93246	3.27483	3.29517	3.38246	3.13546
TC0200002210.mm.2	3.76785	3.66231	3.41862	3.67483	3.3359	3.7197
TC0200002212.mm.2	11.0176	10.8584	11.1854	11.2322	11.3888	10.6933
TC0200002213.mm.2	5.02007	5.63916	5.28389	5.26676	5.32049	5.11749
TC0200002214.mm.2	8.28859	8.18345	8.07465	7.93276	8.35142	6.65238
TC0200002215.mm.2	5.4244	5.16176	5.35791	5.54524	5.44047	5.32762
TC0200002219.mm.2	9.88668	9.81943	9.96296	9.73168	9.95774	9.23015
TC0200002223.mm.2	3.62621	3.86971	4.04151	4.27109	3.79231	3.91785
TC0200002227.mm.2	10.1388	10.5474	10.3027	10.642	10.4601	10.7826
TC0200002228.mm.2	11.7866	11.8986	11.8513	11.7352	11.8939	12.366
TC0200002232.mm.2	5.099	5.0732	5.1561	4.64708	5.59495	4.73249
TC0200002237.mm.2	6.00106	6.67281	6.41465	6.5997	6.3926	6.46288
TC0200002261.mm.2	12.3815	12.5966	12.801	12.7371	12.7272	12.6334
TC0200002263.mm.2	14.7152	14.7124	15.096	14.4031	14.7168	14.948
TC0200002264.mm.2	4.85656	5.06888	4.94254	4.67659	4.90736	5.45976
TC0200002266.mm.2	4.68338	4.76978	4.93835	4.7925	4.7094	4.95204
TC0200002269.mm.2	4.81035	4.71184	4.46455	5.20565	4.88627	4.69722
TC0200002270.mm.2	6.05297	6.55956	6.34708	6.55786	6.26027	6.96525
TC0200002272.mm.2	6.31462	6.10197	6.14424	6.57434	6.1379	6.28599
TC0200002273.mm.2	8.45053	8.5616	8.80244	8.5167	8.88639	9.17367
TC0200002275.mm.2	8.53329	8.27064	8.33666	7.9304	8.24591	7.90924
TC0200002276.mm.2	4.16576	4.28866	4.71199	4.59709	5.0264	4.56291
TC0200002277.mm.2	12.9848	12.4578	13.0441	12.9846	12.7646	12.8683
TC0200002279.mm.2	9.77233	9.75447	9.75225	9.64052	10.096	9.91821
TC0200002282.mm.2	4.30782	5.18883	4.9364	4.94905	5.12013	5.01807
TC0200002287.mm.2	4.74662	5.04234	4.61956	4.80474	4.871	4.60368
TC0200002288.mm.2	3.40503	3.2204	3.2043	3.4288	3.31544	3.90979
TC0200002289.mm.2	4.25259	4.79881	4.30122	4.63026	4.3571	4.87797
TC0200002290.mm.2	3.98224	3.60959	4.08339	4.07411	3.65216	3.73868
TC0200002291.mm.2	8.28059	8.42719	8.52408	8.56635	8.45902	9.0568
TC0200002293.mm.2	4.98033	5.26908	5.08673	5.37115	4.97377	5.18581
TC0200002295.mm.2	12.1509	12.2411	12.1939	12.6333	12.3996	12.4823
TC0200002296.mm.2	8.61808	8.54823	8.55131	8.77355	9.08052	8.94524
TC0200002298.mm.2	8.97196	9.49839	9.38592	8.81606	9.14252	9.11541
TC0200002300.mm.2	6.26344	6.42293	6.51938	6.54152	6.6448	6.57534
TC0200002301.mm.2	6.88515	6.61712	6.9109	6.34247	7.17489	6.22213
TC0200002303.mm.2	3.84473	3.66987	3.69227	4.08171	4.07297	4.03082
TC0200002304.mm.2	6.57067	6.5825	6.76956	6.77879	6.6733	6.7109
TC0200002306.mm.2	6.50185	6.27616	6.63011	6.4548	6.45809	6.29555
TC0200002307.mm.2	4.09217	4.50416	4.48449	4.62172	3.93834	4.33097
TC0200002308.mm.2	3.68899	3.90211	3.99715	3.58463	3.4333	3.79731
TC0200002310.mm.2	9.80454	9.68198	9.43007	10.152	9.83628	10.4226
TC0200002312.mm.2	5.62903	5.35297	5.66293	5.86848	5.86914	5.69773
TC0200002314.mm.2	10.5548	10.3878	10.5101	10.6922	10.9035	10.6467
TC0200002315.mm.2	9.34096	9.58215	9.2478	9.22588	9.23414	10.0616
TC0200002317.mm.2	5.40494	5.00473	5.3754	5.09712	5.44881	5.48553
TC0200002318.mm.2	5.48894	4.71407	4.49529	4.67493	4.65376	4.625
TC0200002321.mm.2	13.6405	13.74	13.6746	13.705	13.8389	13.328
TC0200002323.mm.2	5.59373	4.92309	5.25961	4.76503	4.68576	5.12108
TC0200002324.mm.2	4.35628	5.20706	4.54956	4.97676	4.80709	5.12321
TC0200002326.mm.2	4.23544	4.54834	4.35502	4.83375	4.31164	4.54223
TC0200002327.mm.2	4.36452	4.84405	4.16767	4.63289	4.19494	4.8009
TC0200002328.mm.2	3.16595	3.18271	3.15247	3.20083	3.25231	3.06996
TC0200002329.mm.2	5.18075	5.48454	5.38893	5.76357	5.37345	4.93159
TC0200002330.mm.2	3.75124	3.02289	3.44945	3.73684	3.5653	3.62532
TC0200002331.mm.2	3.11155	3.03434	3.0752	3.50132	3.39157	3.0234
TC0200002332.mm.2	3.74752	3.84114	3.46187	4.22283	3.72913	4.10858
TC0200002334.mm.2	5.29139	5.18856	5.10111	5.59935	5.45304	5.72085
TC0200002335.mm.2	4.78603	4.23696	4.15338	5.03105	4.30908	4.60118
TC0200002336.mm.2	4.29651	4.56402	4.66546	4.41665	4.28128	4.80496
TC0200002337.mm.2	3.62161	3.82061	3.61492	3.69016	3.52756	3.58474
TC0200002338.mm.2	4.54753	4.85068	5.52939	5.41787	5.51201	5.50445
TC0200002339.mm.2	4.9025	5.55289	5.01677	5.3899	5.8407	5.26643
TC0200002340.mm.2	5.44784	5.08486	4.44522	5.25121	5.05621	4.89781
TC0200002341.mm.2	9.56969	9.39008	9.37637	9.84447	9.37096	9.00089
TC0200002344.mm.2	5.99458	5.87931	6.14202	6.11797	5.94815	6.44153
TC0200002345.mm.2	5.2123	5.02953	5.08362	5.16389	4.93817	5.44493
TC0200002346.mm.2	7.80047	7.86909	7.93179	8.06585	7.90631	8.431
TC0200002347.mm.2	9.57227	9.53586	9.81072	9.28032	9.64261	9.76692
TC0200002352.mm.2	9.69638	10.3075	10.35	9.95381	10.2182	10.7914
TC0200002357.mm.2	3.40171	3.35121	3.48709	3.82722	3.58332	3.57545
TC0200002359.mm.2	9.62057	9.98844	9.85597	9.31904	9.56846	9.2614
TC0200002362.mm.2	15.8623	15.9474	16.0762	16.0075	15.9753	15.6622
TC0200002363.mm.2	12.4786	12.5366	12.7861	12.7398	12.723	13.2917
TC0200002366.mm.2	13.7065	13.8356	13.9385	13.2649	13.5602	13.6743
TC0200002367.mm.2	9.69012	9.96876	9.84644	10.3382	9.9736	9.90507
TC0200002372.mm.2	5.25518	5.35001	5.11868	5.15634	5.14471	5.79213
TC0200002374.mm.2	4.74918	4.58158	4.67991	4.74271	4.80029	4.89819
TC0200002375.mm.2	9.73295	9.66354	10.175	9.92018	10.2859	10.2921
TC0200002379.mm.2	3.27627	3.97943	3.94286	3.62143	3.94809	4.15518
TC0200002380.mm.2	6.59726	5.80963	5.92037	5.8388	6.41868	5.79388
TC0200002381.mm.2	14.0248	13.722	14.0032	13.735	13.9728	14.205
TC0200002383.mm.2	4.79036	5.33935	4.83288	4.87309	4.22755	5.15445
TC0200002384.mm.2	12.012	12.1765	12.4292	11.9114	11.8783	11.9471
TC0200002386.mm.2	11.5417	11.2401	11.4053	11.4739	11.3477	11.7361
TC0200002390.mm.2	5.89654	6.03318	5.6543	6.01366	5.76326	5.97803
TC0200002395.mm.2	11.931	11.723	11.841	11.8481	11.632	12.687
TC0200002396.mm.2	7.81072	6.79969	7.52845	7.03707	7.107	7.82032
TC0200002398.mm.2	12.0263	12.0033	12.1416	12.1388	11.9603	12.511
TC0200002399.mm.2	6.84831	7.56206	7.72366	7.04204	7.56982	7.66863
TC0200002401.mm.2	7.52954	7.11427	7.41096	7.11829	7.66248	7.80084
TC0200002403.mm.2	13.0203	13.0617	13.0913	13.1143	13.1695	13.1467
TC0200002405.mm.2	4.76776	4.49566	4.28931	4.58403	4.38644	4.44894
TC0200002407.mm.2	10.9406	10.6884	11.1857	10.9932	11.1171	11.1118
TC0200002409.mm.2	10.2899	10.3852	10.7416	10.9642	10.7546	10.4889
TC0200002410.mm.2	9.41871	9.07919	9.70832	9.29598	9.18496	9.27154
TC0200002411.mm.2	16.2678	16.7206	16.5546	16.6779	16.503	16.6449
TC0200002415.mm.2	11.0203	10.6534	10.8958	10.7588	11.2908	10.9749
TC0200002419.mm.2	9.99546	9.76394	9.82201	9.72523	9.77843	10.2392
TC0200002421.mm.2	10.6623	10.0417	10.4533	10.3155	10.1815	10.7298
TC0200002424.mm.2	4.22518	4.42969	4.15429	3.94288	4.4016	4.14359
TC0200002425.mm.2	3.58659	4.23646	3.40919	3.96897	4.00424	3.77751
TC0200002426.mm.2	8.37334	7.6886	7.50531	6.48	8.44958	6.90085
TC0200002427.mm.2	13.0101	12.7764	12.1093	12.6507	12.2455	11.8213
TC0200002429.mm.2	12.1724	11.8283	11.8306	12.2891	11.6171	12.006
TC0200002435.mm.2	5.08765	5.48737	5.1511	5.24434	5.43392	5.30404
TC0200002436.mm.2	6.32836	6.19316	5.99245	6.2736	6.14727	6.35487
TC0200002437.mm.2	11.1441	11.5957	11.2787	11.344	10.8019	11.5946
TC0200002438.mm.2	6.22235	6.98707	6.56195	6.7955	7.1074	7.04798
TC0200002439.mm.2	11.9075	12.0239	12.3725	11.9393	12.0527	12.3643
TC0200002442.mm.2	4.75207	4.61829	5.17917	5.03351	4.78939	4.9479
TC0200002443.mm.2	7.52595	8.06	7.80645	7.75108	8.01724	7.83821
TC0200002452.mm.2	13.8838	13.5716	13.6913	13.6717	13.6952	13.3418
TC0200002453.mm.2	11.7439	11.3816	11.3126	11.6067	11.5298	11.8765
TC0200002457.mm.2	4.95056	5.637	5.40349	5.38819	5.59375	4.9625
TC0200002474.mm.2	10.5739	10.2828	10.3273	10.4592	10.378	10.6412
TC0200002475.mm.2	8.06081	7.84863	7.57722	8.00596	7.31575	8.14488
TC0200002476.mm.2	4.33329	4.88667	4.63947	4.89828	5.17194	4.53029
TC0200002477.mm.2	8.93206	8.67832	9.10181	8.68224	8.95183	9.12801
TC0200002478.mm.2	4.51602	4.0136	3.74876	4.12108	3.89926	5.19772
TC0200002482.mm.2	7.99913	7.97583	7.86626	7.8189	7.40616	8.74512
TC0200002485.mm.2	11.3497	11.389	11.449	11.289	11.3424	11.7639
TC0200002487.mm.2	4.3378	4.4913	4.08847	4.25041	4.7509	4.29647
TC0200002488.mm.2	5.95982	5.55747	5.13526	5.18851	5.12723	5.53974
TC0200002489.mm.2	4.88947	5.2053	5.10099	5.02714	4.97325	5.51133
TC0200002491.mm.2	8.39177	8.29478	8.53636	8.00564	8.27898	8.07811
TC0200002494.mm.2	12.1128	11.8892	12.2149	12.0676	12.4982	11.9493
TC0200002496.mm.2	8.13921	8.3515	7.78224	7.37868	7.85565	8.63741
TC0200002497.mm.2	6.80324	6.93928	6.92984	6.66293	6.86905	7.01558
TC0200002499.mm.2	15.3408	15.2553	15.3094	15.3601	15.5409	14.9425
TC0200002500.mm.2	4.19482	4.43138	4.32255	4.55449	4.01382	4.48401
TC0200002502.mm.2	8.7474	8.67119	8.42202	8.37512	8.68431	8.53364
TC0200002509.mm.2	3.68602	3.81254	3.93192	3.7191	3.697	3.74976
TC0200002511.mm.2	3.42854	3.91353	3.69728	4.17819	3.6124	3.96942
TC0200002513.mm.2	3.59134	3.76246	3.37416	3.6056	3.57421	3.39389
TC0200002515.mm.2	3.9741	4.34371	4.0832	4.10097	4.43037	4.83792
TC0200002517.mm.2	13.4609	13.3249	13.3798	13.1321	13.2424	14.1161
TC0200002522.mm.2	4.15761	3.99273	4.00136	3.79058	3.68459	3.92626
TC0200002524.mm.2	4.49659	4.28868	4.47121	4.71117	5.02115	4.40252
TC0200002526.mm.2	4.2838	4.20287	4.11246	3.80849	3.98843	4.37748
TC0200002527.mm.2	6.72098	6.97683	6.74835	7.10979	6.97765	7.16055
TC0200002528.mm.2	5.73248	5.81568	5.99604	5.93993	5.46594	6.23679
TC0200002529.mm.2	3.24703	3.35584	2.93008	3.23751	2.91358	3.52644
TC0200002530.mm.2	10.5718	10.7321	10.6789	10.5605	10.546	10.7811
TC0200002532.mm.2	6.86568	6.36977	7.22974	6.20443	6.77117	6.50266
TC0200002533.mm.2	5.69443	5.12999	6.27991	4.77868	5.34871	6.20305
TC0200002534.mm.2	7.06447	7.07489	6.73772	7.30012	6.86784	7.18401
TC0200002536.mm.2	10.1199	9.48081	9.79988	10.0281	9.60571	10.5735
TC0200002537.mm.2	10.9539	10.6603	10.7474	10.6619	10.3927	11.3097
TC0200002538.mm.2	9.33299	8.9192	9.40029	9.12414	9.00249	8.85777
TC0200002542.mm.2	3.44884	3.97499	3.54693	3.98585	4.07223	3.49459
TC0200002543.mm.2	12.05	11.7883	11.7097	12.0173	11.6286	11.8196
TC0200002544.mm.2	6.31513	6.18951	5.66951	5.72334	5.50701	6.01987
TC0200002549.mm.2	4.65384	4.74174	4.92286	4.9156	4.8477	4.94814
TC0200002550.mm.2	4.64421	4.68735	4.8861	4.64819	4.64088	4.88324
[truncated: 20,208 more rows]

## Sheet: Sheet2
Table : Results of differential expression analysis for P10 LAO1 KO with WT milk and LAO1 KO with KO milk
Probe ID	logFC	P-val	Public Gene IDs	Gene Symbol	Description
TC0100000014.mm.2	-1.13	0.3701	NM_133826; ENSMUST00000044369; BC009154; uc007afm.1; uc007afn.1	Atp6v1h	ATPase, H+ transporting, lysosomal V1 subunit H								Legend
TC0100000018.mm.2	-1.08	0.2305	NM_001204371; NM_011011; ENSMUST00000027038; ENSMUST00000159083; ENSMUST00000160339; ENSMUST00000160777; BC116795; BC119026; OTTMUST00000088255; OTTMUST00000088256; OTTMUST00000088257; OTTMUST00000088258; uc007afo.2; uc007afp.2; uc007afq.2	Oprk1	opioid receptor, kappa 1								Probe ID:	Probe ID
TC0100000021.mm.2	1.08	0.114	NM_009826; ENSMUST00000027040; ENSMUST00000159206; ENSMUST00000159349; ENSMUST00000159530; ENSMUST00000159656; ENSMUST00000159661; ENSMUST00000159802; ENSMUST00000159906; ENSMUST00000160062; ENSMUST00000160871; ENSMUST00000161183; ENSMUST00000161327; ENSMUST00000162210; ENSMUST00000162257; ENSMUST00000162418; ENSMUST00000162795; BC150774; OTTMUST00000084091; OTTMUST00000084094; OTTMUST00000084200…	Rb1cc1	RB1-inducible coiled-coil 1								logFC:	Log2 fold change between LAO1 KO with WT milk and LAO1 KO with KO milk
TC0100000022.mm.2	-1.07	0.8752	NM_001195732; ENSMUST00000133144; uc007afv.2	Fam150a	family with sequence similarity 150, member A								P-val	P-value
TC0100000023.mm.2	1.02	0.6518	NM_001244692; NM_001244693; NM_173868; NR_045188; NR_045189; ENSMUST00000043578; ENSMUST00000130338; ENSMUST00000131467; ENSMUST00000131494; ENSMUST00000132207; ENSMUST00000139756; ENSMUST00000139838; ENSMUST00000140079; ENSMUST00000142304; ENSMUST00000150761; ENSMUST00000151015; ENSMUST00000151281; ENSMUST00000163727; BC118528; OTTMUST00000061164; OTTMUST00000061165; OTTMUST00000061166; OTTMUST0…	St18	suppression of tumorigenicity 18
TC0100000027.mm.2	-1.01	0.2203	NM_183028; ENSMUST00000061280; ENSMUST00000182114; ENSMUST00000182306; ENSMUST00000182388; ENSMUST00000182675; ENSMUST00000182823; ENSMUST00000182892; ENSMUST00000183204; BC052741; BC064801; BC110360; BC117941; BC117942; OTTMUST00000113805; OTTMUST00000113808; OTTMUST00000113809; OTTMUST00000113810; OTTMUST00000113811; OTTMUST00000113813; OTTMUST00000113814; OTTMUST00000113815; uc007agb.1; uc007a…	Pcmtd1	protein-L-isoaspartate (D-aspartate) O-methyltransferase domain containing 1
TC0100000038.mm.2	1.15	0.3851	NM_021511; ENSMUST00000072079; BC003481; BC055925; uc007agk.2	Rrs1	RRS1 ribosome biogenesis regulator homolog (S. cerevisiae)
TC0100000039.mm.2	-1.1	0.4188	NM_175236; NR_027664; ENSMUST00000027044; ENSMUST00000130927; ENSMUST00000144177; BC026584; OTTMUST00000053148; OTTMUST00000053149; OTTMUST00000053150; uc007agl.2; uc007agm.2	Adhfe1	alcohol dehydrogenase, iron containing, 1
TC0100000041.mm.2	1.21	0.1697	NM_178399; ENSMUST00000088666; BC066997; uc007agp.1	3110035E14Rik	RIKEN cDNA 3110035E14 gene
TC0100000044.mm.2	-1.01	0.1843	NM_001037759; NM_133220; NM_177547; ENSMUST00000097826; ENSMUST00000166384; ENSMUST00000168907; ENSMUST00000171265; BC018363; uc007agu.1; uc007agv.1; uc007agw.1; uc007agx.1; uc007agy.1; uc011wid.1	Sgk3	serum/glucocorticoid regulated kinase 3
TC0100000045.mm.2	1.14	0.5737	NM_177722; ENSMUST00000052843; ENSMUST00000118098; ENSMUST00000125294; ENSMUST00000140948; ENSMUST00000171802; ENSMUST00000183059; OTTMUST00000051859; OTTMUST00000078009; OTTMUST00000078010; OTTMUST00000078011; OTTMUST00000113822; uc007agz.1; uc011wie.1	Mcmdc2	minichromosome maintenance domain containing 2
TC0100000048.mm.2	-1.1	0.8481	NM_026493; ENSMUST00000071087; ENSMUST00000117415; ENSMUST00000118263; ENSMUST00000119714; ENSMUST00000122156; ENSMUST00000123261; ENSMUST00000128164; ENSMUST00000134716; ENSMUST00000136283; ENSMUST00000136898; ENSMUST00000143606; ENSMUST00000148663; ENSMUST00000149214; ENSMUST00000153804; ENSMUST00000155974; BC151042; OTTMUST00000067775; OTTMUST00000067776; OTTMUST00000067777; OTTMUST00000067846…	Cspp1	centrosome and spindle pole associated protein 1
TC0100000055.mm.2	1.01	0.2015	NM_001033636; NM_029525; ENSMUST00000027056; uc007ahs.2; uc007aht.1; uc007ahu.1; uc007ahv.2	Prex2	phosphatidylinositol-3,4,5-trisphosphate-dependent Rac exchange factor 2
TC0100000056.mm.2	1.08	0.214	NM_001160369; NM_001160370; NM_001160371; NM_177173; ENSMUST00000048613; ENSMUST00000135014; ENSMUST00000137824; ENSMUST00000141339; ENSMUST00000141512; ENSMUST00000142117; ENSMUST00000150870; ENSMUST00000171690; ENSMUST00000179089; BC137903; BC145022; BC145023; uc007ahw.2; uc007ahx.2; uc007ahy.2; uc007ahz.1; uc011wii.1; uc011wij.1; uc011wik.1	A830018L16Rik	RIKEN cDNA A830018L16 gene
TC0100000064.mm.2	2.81	0.0856	NM_001198565; NM_001198566; NM_172294; ENSMUST00000088585; ENSMUST00000177608; ENSMUST00000180062; BC034547; BC049276; uc007aia.2; uc007aib.2; uc007aic.1; uc007aid.1; uc007aie.1	Sulf1	sulfatase 1
TC0100000071.mm.2	-1.3	0.4503	NM_001011873; ENSMUST00000088542; BC147699; BC158121; OTTMUST00000052552; uc007aiv.1	Xkr9	X Kell blood group precursor related family member 9 homolog
TC0100000082.mm.2	-1.18	0.9472	NM_001098528; ENSMUST00000170146; ENSMUST00000175681; BC146609; OTTMUST00000110860; uc007aje.1	Kcnb2	potassium voltage gated channel, Shab-related subfamily, member 2
TC0100000092.mm.2	1.3	0.0401	NM_001286628; NM_009352; ENSMUST00000027057; BC034866	Terf1	telomeric repeat binding factor 1
TC0100000097.mm.2	-1.06	0.4007	NM_133832; ENSMUST00000027053; ENSMUST00000152626; BC019796; OTTMUST00000062152; OTTMUST00000062153; uc007ajm.1	Rdh10	retinol dehydrogenase 10 (all-trans)
TC0100000101.mm.2	1.06	0.5977	NM_026392; NM_027415; ENSMUST00000065373; ENSMUST00000176451; ENSMUST00000177501; ENSMUST00000177532; BC011320; OTTMUST00000110681; OTTMUST00000110682; OTTMUST00000110683; OTTMUST00000110684; uc007ajx.1; uc007ajy.1	Tmem70	transmembrane protein 70
TC0100000103.mm.2	1.36	0.207	NM_001159711; NM_016923; ENSMUST00000026881; BC116785; uc007ajz.2; uc011wim.1	Ly96	lymphocyte antigen 96
TC0100000109.mm.2	1.08	0.293	NM_010267; ENSMUST00000026879; ENSMUST00000150457; BC048177; BC051135; OTTMUST00000053130; OTTMUST00000053131; uc007akb.2; uc007akc.2	Gdap1	ganglioside-induced differentiation-associated-protein 1
TC0100000112.mm.2	1.36	0.0329	NM_053191; ENSMUST00000088476; BC116705; uc007ake.2	Pi15	peptidase inhibitor 15
TC0100000113.mm.2	1.15	0.5624	NM_031402; ENSMUST00000095075; ENSMUST00000159958; ENSMUST00000160305; BC040768; OTTMUST00000073808; OTTMUST00000073809; OTTMUST00000073849; uc007akg.1; uc007akh.1	Crispld1	cysteine-rich secretory protein LCCL domain containing 1
TC0100000115.mm.2	-1.14	0.5007	NM_153154; ENSMUST00000037294; ENSMUST00000149505; BC152324; BC152325; OTTMUST00000065512; OTTMUST00000065513; uc007akp.1	Tfap2d	transcription factor AP-2, delta
TC0100000116.mm.2	1.05	0.3358	NM_001025305; NM_001286340; NM_009334; ENSMUST00000027059; ENSMUST00000064976; uc007aks.1	Tfap2b	transcription factor AP-2 beta
TC0100000125.mm.2	-1.1	0.9187	NR_029593; NR_029902; uc011win.1	Mir206; Mir133b	microRNA 206; microRNA 133b
TC0100000127.mm.2	-1.07	0.2269	NM_010552; ENSMUST00000027061; BC119303; BC119309; OTTMUST00000085210; uc007aky.1	Il17a	interleukin 17A
TC0100000129.mm.2	-1.05	0.8753	NM_028829; ENSMUST00000068880; ENSMUST00000167119; BC059813; uc007ald.1; uc007ale.1	Paqr8	progestin and adipoQ receptor family member VIII
TC0100000131.mm.2	1.03	0.233	NM_027974; ENSMUST00000038447; ENSMUST00000160782; OTTMUST00000074047; OTTMUST00000074048; uc007alf.2	Efhc1	EF-hand domain (C-terminal) containing 1
TC0100000133.mm.2	1.27	0.0835	NM_029398; ENSMUST00000027064; ENSMUST00000027065; BC034768; BC060034; OTTMUST00000074039; OTTMUST00000074040	Tmem14a	transmembrane protein 14A
TC0100000135.mm.2	1.02	0.9753	NM_001077353; NM_001288617; NM_010356; ENSMUST00000027067; ENSMUST00000121676; ENSMUST00000124990; BC147272; BC147273; OTTMUST00000065121; OTTMUST00000065122; OTTMUST00000065123	Gsta3	glutathione S-transferase, alpha 3
TC0100000137.mm.2	1.09	0.5243	NM_183322; ENSMUST00000088407; OTTMUST00000085058; uc007aln.1	Khdc1a	KH domain containing 1A
TC0100000140.mm.2	-1.01	0.9473	NM_001033904; ENSMUST00000070223; BC099381; BC141037; OTTMUST00000097914; uc007alo.1	Khdc1c	KH domain containing 1C
TC0100000143.mm.2	-1.04	0.7331	NM_001113187; ENSMUST00000147615; OTTMUST00000085057; uc007alp.2	Khdc1b	KH domain containing 1B
TC0100000159.mm.2	1.03	0.7108	NM_172124; ENSMUST00000063663; ENSMUST00000140583; ENSMUST00000144602; BC056368; BC058082; OTTMUST00000065597; OTTMUST00000065598; OTTMUST00000065599; uc007amd.1; uc007ame.1	B3gat2	beta-1,3-glucuronyltransferase 2 (glucuronosyltransferase S)
TC0100000164.mm.2	1.09	0.6278	NM_007740; ENSMUST00000054588; ENSMUST00000088349; ENSMUST00000124600; ENSMUST00000147902; BC038017; BC046970; OTTMUST00000054775; OTTMUST00000054776; OTTMUST00000054777; OTTMUST00000054778; uc007amo.2	Col9a1	collagen, type IX, alpha 1
TC0100000171.mm.2	-1.1	0.6397	NM_026719; ENSMUST00000095062; BC025579; BC027774; BC031902; BC039053; uc007amt.1; uc007amu.1	Lmbrd1	LMBR1 domain containing 1
TC0100000177.mm.2	-1.29	0.4763	ENSMUST00000064487	Gm9884	predicted gene 9884
TC0100000193.mm.2	-1.02	0.2858	NM_153601; ENSMUST00000062560; ENSMUST00000161773; BC117745; BC117746; BC128067; OTTMUST00000065715; OTTMUST00000065716; uc007ank.1	Lgsn	lengsin, lens protein with glutamine synthetase domain
TC0100000194.mm.2	-1.38	0.1161	NM_029062; ENSMUST00000027230; BC107262; OTTMUST00000065717; uc007anm.1	Pih1d3	PIH1 domain containing 3
TC0100000201.mm.2	1.42	0.2534	NM_133235; ENSMUST00000027226; BC132117; BC132119; uc007ann.1; uc007ano.1; uc007anp.1	Khdrbs2	KH domain containing, RNA binding, signal transduction associated 2
TC0100000214.mm.2	1.14	0.2693	NR_033199	1700001G17Rik	RIKEN cDNA 1700001G17 gene
TC0100000215.mm.2	1.01	0.8662	NM_001159729; NM_008999; ENSMUST00000088287; ENSMUST00000115174; ENSMUST00000122822; ENSMUST00000132066; ENSMUST00000135330; ENSMUST00000138024; ENSMUST00000140354; ENSMUST00000150593; ENSMUST00000151482; BC025578; OTTMUST00000051907; OTTMUST00000051908; OTTMUST00000051909; OTTMUST00000051910; OTTMUST00000051911; OTTMUST00000051912; OTTMUST00000051913; OTTMUST00000051914; OTTMUST00000051915; uc00…	Rab23	RAB23, member RAS oncogene family
TC0100000216.mm.2	-1.06	0.6548	NM_001276764; NM_010081; NM_133833; NM_134448; ENSMUST00000097785; ENSMUST00000097786; ENSMUST00000115104; ENSMUST00000182018; ENSMUST00000182314; ENSMUST00000182335; ENSMUST00000182410; ENSMUST00000182507; ENSMUST00000182697; ENSMUST00000183006; ENSMUST00000183034; ENSMUST00000183100; ENSMUST00000183302; ENSMUST00000183331; OTTMUST00000116984; OTTMUST00000116986; OTTMUST00000116988; OTTMUST00000…	Dst	dystonin
TC0100000222.mm.2	1.02	0.8239	NM_178601; ENSMUST00000027303; ENSMUST00000128086; ENSMUST00000134327; ENSMUST00000136770; ENSMUST00000137794; ENSMUST00000149962; BC069930; OTTMUST00000073351; OTTMUST00000073352; OTTMUST00000073353; OTTMUST00000073354; OTTMUST00000073355; OTTMUST00000073356; uc007aor.2	Imp4	IMP4, U3 small nucleolar ribonucleoprotein, homolog (yeast)
TC0100000224.mm.2	1.08	0.8431	NM_011206; ENSMUST00000027302; BC008512; uc007aos.1	Ptpn18	protein tyrosine phosphatase, non-receptor type 18
TC0100000226.mm.2	-1.05	0.7303	NM_009355; ENSMUST00000027299; BC049616; BC115665; BC115666; uc007aov.1	Prss39	protease, serine 39
TC0100000227.mm.2	1.04	0.9558	NM_007685; ENSMUST00000027298; BC100705; BC100706; BC100708; BC100711; uc007aow.1	Cfc1	cripto, FRL-1, cryptic family 1
TC0100000228.mm.2	-1.17	0.0977	NM_213727; ENSMUST00000052670; BC070435; uc011wjc.1	Amer3	APC membrane recruitment 3
TC0100000230.mm.2	1.03	0.6945	NM_183019; ENSMUST00000047664; ENSMUST00000159021; ENSMUST00000159059; ENSMUST00000159747; ENSMUST00000160855; ENSMUST00000162599; ENSMUST00000162760; BC139371; BC139397; OTTMUST00000083450; OTTMUST00000083451; OTTMUST00000083452; OTTMUST00000083453; OTTMUST00000083454; OTTMUST00000083455; OTTMUST00000083469; uc007apf.1; uc007apg.1; uc007aph.1; uc007api.1	Arhgef4	Rho guanine nucleotide exchange factor (GEF) 4
TC0100000233.mm.2	-1.06	0.6634	NM_145516; NM_175421; ENSMUST00000027297; ENSMUST00000152654; ENSMUST00000156687; BC057994; OTTMUST00000073322; OTTMUST00000073323; OTTMUST00000073324; uc007apk.2; uc007apl.1	Plekhb2	pleckstrin homology domain containing, family B (evectins) member 2
TC0100000237.mm.2	1.04	0.8941	NM_015818; ENSMUST00000088174; BC052316; OTTMUST00000073283; uc007apn.2	Hs6st1	heparan sulfate 6-O-sulfotransferase 1
TC0100000240.mm.2	1.01	0.9676	NM_001172205; NM_001172206; NM_145996; NR_033310; ENSMUST00000097778; ENSMUST00000115029; ENSMUST00000115031; ENSMUST00000115032; ENSMUST00000116629; ENSMUST00000124280; ENSMUST00000126413; ENSMUST00000137906; ENSMUST00000140218; ENSMUST00000141121; ENSMUST00000142319; ENSMUST00000145179; ENSMUST00000147123; ENSMUST00000150747; BC027152; OTTMUST00000051014; OTTMUST00000051015; OTTMUST00000051016;…	Arid5a	AT rich interactive domain 5A (MRF1-like)
TC0100000242.mm.2	1.06	0.5787	NM_001277076; ENSMUST00000140452; ENSMUST00000179162; OTTMUST00000084899	Fer1l5	fer-1-like 5 (C. elegans)
TC0100000244.mm.2	-1.2	0.3592	NM_033570; ENSMUST00000153128; OTTMUST00000083926; uc007aqg.2	Cnnm4	cyclin M4
TC0100000247.mm.2	-1.27	0.5373	NM_001039551; NM_053186; ENSMUST00000001166; ENSMUST00000097776; ENSMUST00000135100; ENSMUST00000154225; OTTMUST00000051653; OTTMUST00000051654; OTTMUST00000051655; OTTMUST00000051656; uc007aqi.1; uc007aqj.1; uc007aqk.1; uc011wjk.1	Cnnm3	cyclin M3
TC0100000253.mm.2	1.05	0.5851	NM_009942; BC096048; BC099474; uc007aqw.1	Cox5b	cytochrome c oxidase subunit Vb
TC0100000255.mm.2	-1.11	0.3493	NM_001289612; NM_001289765; NM_001289766; NM_009539; ENSMUST00000027291; BC029727	Zap70	zeta-chain (TCR) associated protein kinase
TC0100000257.mm.2	-1.03	0.3962	BC050813; BC147491; OTTMUST00000072793; OTTMUST00000072823; OTTMUST00000072824; OTTMUST00000086761; uc007are.1; uc007arf.1; uc011wjo.1	Vwa3b	von Willebrand factor A domain containing 3B
TC0100000258.mm.2	1.03	0.8929	NM_001282010; NM_009918; ENSMUST00000027288; BC035272; BC049145; OTTMUST00000060500; OTTMUST00000060501	Cnga3	cyclic nucleotide gated channel alpha 3
TC0100000259.mm.2	-1.1	0.4764	NM_030266; NM_172971; ENSMUST00000027287; ENSMUST00000058307; ENSMUST00000114933; ENSMUST00000123124; ENSMUST00000132401; ENSMUST00000132615; ENSMUST00000136846; ENSMUST00000137266; ENSMUST00000140264; ENSMUST00000146676; ENSMUST00000168546; BC120541; BC144748; OTTMUST00000083008; OTTMUST00000083009; OTTMUST00000083011; OTTMUST00000083030; OTTMUST00000083031; OTTMUST00000083032; OTTMUST0000008303…	Inpp4a	inositol polyphosphate-4-phosphatase, type I
TC0100000260.mm.2	-1.08	0.6261	NM_026123; ENSMUST00000027285; ENSMUST00000114925; ENSMUST00000118059; ENSMUST00000134184; ENSMUST00000144617; BC019484; OTTMUST00000051682; OTTMUST00000051683; OTTMUST00000051684; OTTMUST00000051685; OTTMUST00000075443; uc007arp.1; uc007arq.1	Unc50	unc-50 homolog (C. elegans)
TC0100000267.mm.2	1.1	0.4574	NM_001037918; ENSMUST00000041621; ENSMUST00000128085; ENSMUST00000142670; ENSMUST00000144440; BC019519; OTTMUST00000052446; OTTMUST00000052447; OTTMUST00000052448; OTTMUST00000052449; uc007ash.2	Lipt1	lipoyltransferase 1
TC0100000268.mm.2	1.09	0.7815	NM_027098; ENSMUST00000027256; ENSMUST00000160082; ENSMUST00000161694; ENSMUST00000162513; BC004614; OTTMUST00000065720; OTTMUST00000065721; OTTMUST00000065722; OTTMUST00000065723; uc007asj.1	Mrpl30	mitochondrial ribosomal protein L30
TC0100000271.mm.2	1.3	0.2795	NM_198303; ENSMUST00000027252; uc007aso.1	Eif5b	eukaryotic translation initiation factor 5B
TC0100000279.mm.2	-1.02	0.4056	NM_001011684; ENSMUST00000088029; ENSMUST00000160214; BC138922; OTTMUST00000089402; OTTMUST00000089403; uc007atb.1	Nms	neuromedin S
TC0100000280.mm.2	-1.07	0.9644	NM_026850; ENSMUST00000027247; BC005601; uc007atc.1	Pdcl3	phosducin-like 3
TC0100000282.mm.2	1.04	0.5567	NM_008719; ENSMUST00000056815; ENSMUST00000172825; ENSMUST00000173050; BC109166; OTTMUST00000094904; OTTMUST00000094905; OTTMUST00000094906; uc007atd.2	Npas2	neuronal PAS domain protein 2
TC0100000284.mm.2	-1.01	0.7672	NM_001252218; NM_001252219; NM_053257; ENSMUST00000086535; ENSMUST00000178079; ENSMUST00000179954; BC050113; BC055720; BC086916; BC099436; uc007ate.2; uc007atf.2; uc029qnw.1; uc029qnx.1	Rpl31	ribosomal protein L31
TC0100000286.mm.2	-1.16	0.2676	NM_028043; ENSMUST00000003219; ENSMUST00000160145; ENSMUST00000161515; BC049091; BC050812; OTTMUST00000065794; OTTMUST00000065795; uc007ati.1; uc007atj.1	Cnot11	CCR4-NOT transcription complex, subunit 11
TC0100000289.mm.2	1.05	0.7463	NM_001252200; NM_001252201; NM_001252202; NM_008696; ENSMUST00000163854; ENSMUST00000168431; BC141109; BC145390; BC145391; uc007atr.1; uc007ats.1; uc011wjv.1; uc011wjw.1; uc011wjx.1	Map4k4	mitogen-activated protein kinase kinase kinase kinase 4
TC0100000292.mm.2	-1.03	0.594	NM_010555; ENSMUST00000027243; BC032962; uc007atu.2; uc011wjy.2	Il1r2	interleukin 1 receptor, type II
TC0100000295.mm.2	-1.28	0.076	NM_001123382; NM_008362; ENSMUST00000027241; ENSMUST00000114795; BC109135; uc007atv.1; uc007atw.1	Il1r1	interleukin 1 receptor, type I
TC0100000297.mm.2	1.83	0.0121	NM_133193; ENSMUST00000095020; BC117797; uc007atx.1; uc007aty.1	Il1rl2	interleukin 1 receptor-like 2
TC0100000298.mm.2	1.02	0.4678	NM_001025602; NM_010743; ENSMUST00000053043; ENSMUST00000097772; ENSMUST00000173514; ENSMUST00000173881; ENSMUST00000174335; BC051445; OTTMUST00000097562; OTTMUST00000097565; OTTMUST00000097566; OTTMUST00000097571	Il1rl1	interleukin 1 receptor-like 1
TC0100000299.mm.2	1.03	0.3252	NM_001161842; NM_001161843; NM_008365; ENSMUST00000087983; ENSMUST00000108044; ENSMUST00000167723; BC023240; uc007aud.1; uc007aue.1; uc007auf.1; uc007aug.1; uc011wjz.1	Il18r1	interleukin 18 receptor 1
TC0100000300.mm.2	1.2	0.3803	NM_010553; ENSMUST00000027237; ENSMUST00000159724; ENSMUST00000160468; ENSMUST00000163057; BC120598; BC120600; OTTMUST00000088425; OTTMUST00000088426; OTTMUST00000088427; OTTMUST00000088447; uc007aui.1; uc007auj.1	Il18rap	interleukin 18 receptor accessory protein
TC0100000301.mm.2	-1.12	0.8757	NM_177084; ENSMUST00000027233; BC120543; uc007aul.1	Slc9a4	solute carrier family 9 (sodium/hydrogen exchanger), member 4
TC0100000302.mm.2	1.26	0.1791	NM_001033289; ENSMUST00000027231; BC103685; BC104737; uc007aum.1; uc007aun.1	Slc9a2	solute carrier family 9 (sodium/hydrogen exchanger), member 2
TC0100000304.mm.2	1.04	0.8479	NM_001081198; ENSMUST00000114765; BC147440; BC147458; BC147740; BC147743; OTTMUST00000110674; uc007auq.1	Tmem182	transmembrane protein 182
TC0100000312.mm.2	1.01	0.9429	NM_008900; NR_027891; ENSMUST00000054883; OTTMUST00000054069; uc007auw.1; uc007aux.2	Pou3f3; 2900092D14Rik	POU domain, class 3, transcription factor 3; RIKEN cDNA 2900092D14 gene
TC0100000315.mm.2	-1.1	0.5595	NM_023514; ENSMUST00000057208; BC116437; uc007auz.2; uc007ava.2; uc007avb.1	Mrps9	mitochondrial ribosomal protein S9
TC0100000317.mm.2	1.14	0.8914	NM_053107; ENSMUST00000114761; ENSMUST00000179655; ENSMUST00000179766; BC118506; BC118510; uc007avc.2; uc007avd.2	Gpr45	G protein-coupled receptor 45
TC0100000320.mm.2	1.24	0.2331	NM_133818; ENSMUST00000010434; BC006931; uc007avj.1	AI597479	expressed sequence AI597479
TC0100000321.mm.2	1.03	0.9503	BC002062; BC082292; BC094039; BC096575	Rpl29	ribosomal protein L29
TC0100000323.mm.2	-1.09	0.6882	NM_010879; ENSMUST00000086421; ENSMUST00000114744; ENSMUST00000124817; ENSMUST00000136648; BC011071; BC034255; OTTMUST00000049828; OTTMUST00000049830; OTTMUST00000049831; uc007avn.1; uc007avo.2	Nck2	non-catalytic region of tyrosine kinase adaptor protein 2
TC0100000329.mm.2	3.3	0.1885	NM_024283; ENSMUST00000027217; BC002254; uc007avp.2	1500015O10Rik	RIKEN cDNA 1500015O10 gene
TC0100000332.mm.2	-1.1	0.9683	NM_009418; ENSMUST00000087933; BC058239; uc007avr.1; uc007avs.1; uc007avt.1; uc007avu.1; uc011wkb.1	Tpp2	tripeptidyl peptidase II
TC0100000333.mm.2	-1.17	0.7589	NM_144558; ENSMUST00000035991; ENSMUST00000114709; ENSMUST00000129068; ENSMUST00000138521; ENSMUST00000155917; BC082584; OTTMUST00000055463; OTTMUST00000055464; OTTMUST00000055465; OTTMUST00000055466; OTTMUST00000055467; uc007awd.2; uc007awe.2; uc007awf.2	Bivm	basic, immunoglobulin-like variable motif containing
TC0100000334.mm.2	-1.03	0.6195	NM_011729; ENSMUST00000027214; ENSMUST00000131177; ENSMUST00000137380; ENSMUST00000139510; ENSMUST00000145406; ENSMUST00000155862; BC141070; OTTMUST00000050813; OTTMUST00000050814; OTTMUST00000050815; OTTMUST00000050816; OTTMUST00000075845; OTTMUST00000075846; uc007awh.2; uc007awi.2; uc007awj.1	Ercc5	excision repair cross-complementing rodent repair deficiency, complementation group 5
TC0100000338.mm.2	1.09	0.4838	NM_028450; ENSMUST00000074525; ENSMUST00000159555; ENSMUST00000160854; ENSMUST00000161066; ENSMUST00000161793; ENSMUST00000162600; BC032154; OTTMUST00000075110; OTTMUST00000075111; OTTMUST00000075112; OTTMUST00000075113; OTTMUST00000075114; OTTMUST00000075115; uc007awl.2; uc007awm.2; uc007awn.2	Gulp1	GULP, engulfment adaptor PTB domain containing 1
TC0100000343.mm.2	1.03	0.9655	NM_009930; ENSMUST00000087883; ENSMUST00000123204; ENSMUST00000129611; BC043089; BC052398; BC058724; OTTMUST00000050577; OTTMUST00000050578; OTTMUST00000050579; uc007awp.2; uc007awq.2	Col3a1	collagen, type III, alpha 1
TC0100000351.mm.2	1.01	0.4087	NM_028599; ENSMUST00000027139; ENSMUST00000135662; ENSMUST00000142145; ENSMUST00000143737; ENSMUST00000146602; ENSMUST00000147308; ENSMUST00000154436; BC117880; BC117881; OTTMUST00000053315; OTTMUST00000053316; OTTMUST00000053317; OTTMUST00000053318; OTTMUST00000053319; OTTMUST00000053320; OTTMUST00000053321; uc007awt.1; uc011wkg.1	Wdr75	WD repeat domain 75
TC0100000353.mm.2	1.34	0.3269	NM_001160386; ENSMUST00000069293; uc007awx.2; uc007awy.2; uc007awz.2	Dnah7b	dynein, axonemal, heavy chain 7B
TC0100000356.mm.2	1.23	0.4255	ENSMUST00000178395	Dnah7c	dynein, axonemal, heavy chain 7C
TC0100000364.mm.2	1.02	0.7338	NM_019790; ENSMUST00000081851; ENSMUST00000114565; ENSMUST00000139157; BC034850; OTTMUST00000053512; OTTMUST00000053513; OTTMUST00000053514; uc007axi.1; uc007axj.1	Tmeff2	transmembrane protein with EGF-like and two follistatin-like domains 2
TC0100000372.mm.2	1.19	0.7375	NM_138741; ENSMUST00000051572; BC020008; BC027005; uc007axk.1	Sdpr	serum deprivation response
TC0100000374.mm.2	-1.03	0.4466	NM_011487; ENSMUST00000027277; ENSMUST00000168302; BC098499; uc007axw.1; uc007axx.1; uc011wkn.1	Stat4	signal transducer and activator of transcription 4
TC0100000375.mm.2	-1.05	0.9122	NM_001205313; NM_001205314; NM_009283; ENSMUST00000070968; BC004808; uc007axy.1; uc007axz.1; uc007aya.2; uc007ayb.2; uc007ayc.2; uc007ayd.2	Stat1	signal transducer and activator of transcription 1
TC0100000380.mm.2	-1.12	0.3849	NM_001142647; NR_024590; ENSMUST00000165859; uc007ayk.3; uc011wkp.1; uc029qoj.1; uc029qok.1; uc029qol.1	Tmem194b	transmembrane protein 194B
TC0100000381.mm.2	1.1	0.0933	NM_146108; ENSMUST00000044478; ENSMUST00000159352; ENSMUST00000159431; ENSMUST00000161125; ENSMUST00000161552; ENSMUST00000162609; BC026437; OTTMUST00000075675; OTTMUST00000075676; OTTMUST00000075677; OTTMUST00000075678; OTTMUST00000075679; OTTMUST00000075680; uc007ayp.1; uc011wkr.1	Hibch	3-hydroxyisobutyryl-Coenzyme A hydrolase
TC0100000383.mm.2	1.14	0.3793	NM_010834; ENSMUST00000027269; BC103676; BC103677; BC103678; BC105674; uc007ayt.1	Mstn	myostatin
TC0100000386.mm.2	1.09	0.5333	NM_145517; ENSMUST00000027266; ENSMUST00000135746; BC012315; BC023695; BC025572; OTTMUST00000051803; OTTMUST00000051804; uc007ayy.2; uc011wks.1	Ormdl1	ORM1-like 1 (S. cerevisiae)
TC0100000387.mm.2	-1.35	0.887	NM_001285839; NR_104360; NR_104361; ENSMUST00000027265; ENSMUST00000114484; ENSMUST00000135614; ENSMUST00000135786; ENSMUST00000150115; ENSMUST00000151296; ENSMUST00000153939; BC058172; OTTMUST00000051976; OTTMUST00000051977; OTTMUST00000051978; OTTMUST00000051979; OTTMUST00000051980; OTTMUST00000051981; OTTMUST00000051982	Osgepl1	O-sialoglycoprotein endopeptidase-like 1
TC0100000390.mm.2	1.02	0.8011	NM_030025; ENSMUST00000027128; ENSMUST00000159682; ENSMUST00000160472; ENSMUST00000161988; ENSMUST00000163072; OTTMUST00000088448; OTTMUST00000088449; OTTMUST00000088450; OTTMUST00000088451; OTTMUST00000088452; uc007azn.1; uc007azo.1; uc011wkx.1	Ccdc150	coiled-coil domain containing 150
TC0100000393.mm.2	1.25	0.1426	NM_001039710; NM_026424; ENSMUST00000027125; ENSMUST00000087617; BC062129; uc007azz.1; uc007baa.1	Coq10b	coenzyme Q10 homolog B (S. cerevisiae)
TC0100000395.mm.2	-1.05	0.9324	NM_008303; ENSMUST00000075242; ENSMUST00000134628; BC024385; BC099385; OTTMUST00000051785; OTTMUST00000051786; uc007bac.2	Hspe1	heat shock protein 1 (chaperonin 10)
TC0100000397.mm.2	1.33	0.0884	NM_025283; ENSMUST00000027122; ENSMUST00000159311; ENSMUST00000159743; ENSMUST00000161122; ENSMUST00000162364; ENSMUST00000162553; ENSMUST00000162930; BC037499; BC058168; OTTMUST00000088312; OTTMUST00000088313; OTTMUST00000088314; OTTMUST00000088315; OTTMUST00000088316; OTTMUST00000088317; OTTMUST00000088318; uc007bad.1; uc007bae.1	Mob4	MOB family member 4, phocein
TC0100000399.mm.2	-1.02	0.5812	NM_175439; ENSMUST00000061334; BC099669; BC132343; BC137739; uc007baj.1	Mars2	methionine-tRNA synthetase 2 (mitochondrial)
TC0100000404.mm.2	1.22	0.2872	NM_001114663; ENSMUST00000042986; uc007ban.2	Plcl1	phospholipase C-like 1
TC0100000420.mm.2	-1.27	0.9098	NM_028546; ENSMUST00000042734; uc007bay.2	1700066M21Rik	RIKEN cDNA 1700066M21 gene
TC0100000422.mm.2	1.08	0.3511	NM_001081181; ENSMUST00000027114; BC024945; BC071241; uc007bbc.2	9430016H08Rik	RIKEN cDNA 9430016H08 gene
TC0100000424.mm.2	1.02	0.5779	NM_001164566; NM_144882; ENSMUST00000163239; ENSMUST00000163922; ENSMUST00000164302; ENSMUST00000164353; ENSMUST00000165235; ENSMUST00000167085; ENSMUST00000167971; ENSMUST00000168016; ENSMUST00000168895; ENSMUST00000168905; ENSMUST00000169772; ENSMUST00000170139; ENSMUST00000171699; ENSMUST00000172068; ENSMUST00000172287; BC014764; BC021879; OTTMUST00000089542; OTTMUST00000089543; OTTMUST0000008…	Spats2l	spermatogenesis associated, serine-rich 2-like
TC0100000426.mm.2	1.09	0.7467	NM_001177867; NM_199007; ENSMUST00000027202; BC052742; OTTMUST00000051809; uc007bbk.2; uc011wlj.1	Sgol2a	shugoshin-like 2a (S. pombe)
TC0100000427.mm.2	1.09	0.1204	NM_009676; ENSMUST00000001027; ENSMUST00000160168; BC026132; OTTMUST00000073919; OTTMUST00000073920; uc007bbl.1	Aox1	aldehyde oxidase 1
TC0100000428.mm.2	-1.02	0.981	NM_023617; ENSMUST00000040999; ENSMUST00000159014; ENSMUST00000160815; ENSMUST00000161549; ENSMUST00000162011; BC138876; OTTMUST00000051933; OTTMUST00000051934; OTTMUST00000051935; OTTMUST00000064418; OTTMUST00000064419; uc007bbm.1; uc007bbn.1	Aox3	aldehyde oxidase 3
TC0100000430.mm.2	-1.06	0.9344	NM_023631; ENSMUST00000040442; ENSMUST00000159240; ENSMUST00000161833; ENSMUST00000161926; BC117975; BC117976; OTTMUST00000064268; OTTMUST00000064269; OTTMUST00000064270; OTTMUST00000064353; uc007bbo.1	Aox4	aldehyde oxidase 4
TC0100000431.mm.2	1.02	0.8372	NM_001008419; ENSMUST00000114366; BC150826; uc007bbp.1	Aox2	aldehyde oxidase 2
TC0100000433.mm.2	1.01	0.4009	NM_025824; ENSMUST00000050552; BC005466; BC028865; uc007bbq.1; uc007bbr.1	Bzw1	basic leucine zipper and W2 domains 1
TC0100000434.mm.2	-1.25	0.4444	NM_022988; ENSMUST00000087521; ENSMUST00000114337; ENSMUST00000129759; ENSMUST00000140723; ENSMUST00000151272; ENSMUST00000171597; BC065163; BC089475; OTTMUST00000052148; OTTMUST00000052149; OTTMUST00000052150; OTTMUST00000052151; OTTMUST00000052152; uc007bbz.1; uc007bca.1; uc007bcb.1	Nif3l1	Ngg1 interacting factor 3-like 1 (S. pombe)
TC0100000436.mm.2	1.13	0.1175	NM_025597; ENSMUST00000027193; BC036989; OTTMUST00000065876; uc007bck.1	Ndufb3	NADH dehydrogenase (ubiquinone) 1 beta subcomplex 3
TC0100000439.mm.2	-1	0.7587	NM_001289704; NM_009805; NM_207653; ENSMUST00000069333; ENSMUST00000097722; ENSMUST00000097723; ENSMUST00000114309; ENSMUST00000114313; ENSMUST00000123032; ENSMUST00000123553; ENSMUST00000124567; ENSMUST00000140940; ENSMUST00000149874; ENSMUST00000156870; ENSMUST00000164900; BC029223; OTTMUST00000046764; OTTMUST00000046765; OTTMUST00000046766; OTTMUST00000046767; OTTMUST00000046768; OTTMUST000000…	Cflar	CASP8 and FADD-like apoptosis regulator
TC0100000440.mm.2	1.22	0.2791	NM_001080126; NM_001277926; NM_009812; ENSMUST00000027189; ENSMUST00000165549; BC006737; BC049955; uc007bcs.1; uc007bct.1	Casp8	caspase 8
TC0100000442.mm.2	1.23	0.3812	NM_172656; ENSMUST00000027185; ENSMUST00000114296; ENSMUST00000123301; ENSMUST00000123965; ENSMUST00000147637; ENSMUST00000152318; ENSMUST00000153990; BC060956; OTTMUST00000049162; OTTMUST00000049163; OTTMUST00000049164; OTTMUST00000049165; OTTMUST00000049166; OTTMUST00000049167; OTTMUST00000049169; uc007bcw.1; uc007bcx.1; uc007bcy.1; uc007bcz.1; uc007bda.1	Stradb	STE20-related kinase adaptor beta
TC0100000447.mm.2	-1.07	0.8954	NM_001033373; ENSMUST00000114248; ENSMUST00000160662; ENSMUST00000162487; ENSMUST00000162906; BC147314; BC147315; BC147758; BC147763; BC172036; OTTMUST00000074023; OTTMUST00000074319; OTTMUST00000074320; uc007bdq.2; uc007bdr.2; uc007bds.2	Cdk15	cyclin-dependent kinase 15
TC0100000450.mm.2	-1.19	0.9233	NM_008057; ENSMUST00000114246; BC063077; OTTMUST00000049127; uc011wlq.1	Fzd7	frizzled homolog 7 (Drosophila)
TC0100000452.mm.2	1.19	0.1045	NM_001013771; ENSMUST00000114243; BC072561; uc007bdv.1	Gm973	predicted gene 973
TC0100000456.mm.2	-1.02	0.3391	NM_018868; ENSMUST00000027174; BC076604; BC085135; uc007bdy.1	Nop58	NOP58 ribonucleoprotein
TC0100000462.mm.2	-1.01	0.8038	NM_007561; ENSMUST00000087435	Bmpr2	bone morphogenetic protein receptor, type II (serine/threonine kinase)
TC0100000464.mm.2	-1.06	0.6832	NM_001037725; ENSMUST00000036540; ENSMUST00000151630; OTTMUST00000049436; OTTMUST00000049437	Fam117b	family with sequence similarity 117, member B
TC0100000465.mm.2	1.45	0.0533	NM_001285463; NM_001285473; NM_139150; NR_104344; ENSMUST00000027171; ENSMUST00000124986; ENSMUST00000130075; ENSMUST00000132949; ENSMUST00000150008; ENSMUST00000180952; BC138644; BC138645; OTTMUST00000053331; OTTMUST00000053332; OTTMUST00000053333; OTTMUST00000053334; OTTMUST00000053335	Carf	calcium response factor
TC0100000467.mm.2	1.22	0.1901	NM_173444; ENSMUST00000035569; ENSMUST00000159344; ENSMUST00000160834; ENSMUST00000160980; ENSMUST00000162291; OTTMUST00000086714; OTTMUST00000086715; OTTMUST00000086762; OTTMUST00000086763; uc007bej.1; uc007bek.1; uc011wlx.1; uc011wly.1	Nbeal1	neurobeachin like 1
TC0100000469.mm.2	-1.12	0.9185	NM_030013; ENSMUST00000060608; ENSMUST00000114202; ENSMUST00000148443; BC049147; OTTMUST00000051028; OTTMUST00000051029; OTTMUST00000051030; uc007bem.1; uc007ben.1; uc007beo.1	Cyp20a1	cytochrome P450, family 20, subfamily a, polypeptide 1
TC0100000471.mm.2	-1.02	0.496	NM_001198570; NM_001198571; NM_198127; ENSMUST00000052332; BC056345; BC079545; BC079646; uc007bep.2; uc007beq.2; uc007ber.2	Abi2	abl-interactor 2
TC0100000476.mm.2	1.2	0.3672	NM_007642; ENSMUST00000027165; ENSMUST00000132833; ENSMUST00000153207; BC064058; OTTMUST00000004499; OTTMUST00000004500; OTTMUST00000005226; uc007bev.2; uc007bew.2	Cd28	CD28 antigen
TC0100000485.mm.2	-1.76	0.0056	NM_001281976; NM_009843; ENSMUST00000027164; ENSMUST00000097720; ENSMUST00000124816; BC042741; BC052683; OTTMUST00000004524; OTTMUST00000004536; OTTMUST00000004540	Ctla4	cytotoxic T-lymphocyte-associated protein 4
TC0100000490.mm.2	-1.23	0.4023	NM_017480; ENSMUST00000027162; ENSMUST00000102827; BC034852; OTTMUST00000004595; OTTMUST00000004596; uc011wlz.2	Icos	inducible T cell co-stimulator
TC0100000497.mm.2	1.03	0.4245	NM_001081050; ENSMUST00000046673; ENSMUST00000075374; ENSMUST00000094906; ENSMUST00000129030; ENSMUST00000138768; OTTMUST00000004714; OTTMUST00000004897; OTTMUST00000004898; OTTMUST00000004899; OTTMUST00000004902; uc007bfc.2; uc007bfd.2; uc007bfe.2; uc011wma.1	Pard3b	par-3 family cell polarity regulator beta
TC0100000509.mm.2	-1.21	0.1965	NM_001077403; NM_001077404; NM_001077405; NM_001077406; NM_001077407; NM_010939; ENSMUST00000027112; ENSMUST00000063594; ENSMUST00000075144; ENSMUST00000102822; ENSMUST00000114155; ENSMUST00000114157; ENSMUST00000126344; OTTMUST00000004995; OTTMUST00000004997; OTTMUST00000004998; OTTMUST00000004999; OTTMUST00000005002; OTTMUST00000005003; OTTMUST00000005006; uc007bfi.1; uc007bfj.1; uc007bfk.1; uc…	Nrp2	neuropilin 2
TC0100000519.mm.2	-1.22	0.4147	NM_018796; ENSMUST00000027108; ENSMUST00000126469; ENSMUST00000126795; ENSMUST00000129339; ENSMUST00000135877; ENSMUST00000142062; ENSMUST00000148553; ENSMUST00000174890; BC003899; BC023139; OTTMUST00000005070; OTTMUST00000005071; OTTMUST00000047129; OTTMUST00000047130; OTTMUST00000047131; OTTMUST00000047132; OTTMUST00000047133; OTTMUST00000095759; uc007bfz.2	Eef1b2	eukaryotic translation elongation factor 1 beta 2
TC0100000523.mm.2	1.01	0.3712	NM_001267872; NM_001285936; NM_001285937; NM_028673; ENSMUST00000029025; ENSMUST00000114132; ENSMUST00000126932; OTTMUST00000005182; OTTMUST00000018784; uc007bgb.2; uc007bgc.2	Zdbf2	zinc finger, DBF-type containing 2
TC0100000524.mm.2	1.03	0.9363	NM_011780; ENSMUST00000087374; ENSMUST00000097717; ENSMUST00000114101; ENSMUST00000114103; ENSMUST00000114107; ENSMUST00000134704; ENSMUST00000141545; ENSMUST00000146403; ENSMUST00000182642; OTTMUST00000004901; OTTMUST00000005207; OTTMUST00000005208; OTTMUST00000005209; OTTMUST00000005210; OTTMUST00000005211; OTTMUST00000005212; uc007bgd.1; uc007bge.1; uc007bgf.2; uc007bgg.1; uc007bgh.1; uc011wmf…	Adam23	a disintegrin and metallopeptidase domain 23
TC0100000526.mm.2	1.11	0.3563	NM_172422; ENSMUST00000027103; ENSMUST00000123945; ENSMUST00000128621; ENSMUST00000131478; ENSMUST00000134454; ENSMUST00000148758; BC008271; BC057208; BC080813; OTTMUST00000033153; OTTMUST00000033154; OTTMUST00000033155; OTTMUST00000033156; OTTMUST00000033157; OTTMUST00000060877; uc007bgk.3; uc007bgl.2	Fastkd2	FAST kinase domains 2
TC0100000528.mm.2	-1.38	0.3091	NR_027824; BC147571; BC147573; uc007bgm.1	Gm13749	predicted gene 13749
TC0100000535.mm.2	1.2	0.0755	NM_001037726; NM_009952; NM_133828; ENSMUST00000049932; ENSMUST00000087366; ENSMUST00000171164; BC021649; uc007bgr.1; uc007bgs.1; uc007bgt.1; uc011wmg.1	Creb1	cAMP responsive element binding protein 1
TC0100000541.mm.2	1.06	0.1284	NM_001097644; ENSMUST00000094898; ENSMUST00000114077; OTTMUST00000051077; uc007bgx.1	Ccnyl1	cyclin Y-like 1
TC0100000545.mm.2	-1.11	0.5857	NM_011086; ENSMUST00000081154; ENSMUST00000097707; uc007bho.1; uc007bhp.1; uc007bhq.1; uc007bhr.1; uc007bhs.1; uc007bht.1	Pikfyve	phosphoinositide kinase, FYVE finger containing
TC0100000546.mm.2	-1.24	0.4594	NM_139270; ENSMUST00000027083; ENSMUST00000140190; OTTMUST00000053272; OTTMUST00000053273; uc007bhu.1	Pth2r	parathyroid hormone 2 receptor
TC0100000548.mm.2	-1.37	0.8491	NM_027010; ENSMUST00000027082; ENSMUST00000114027; BC056453; OTTMUST00000061489; OTTMUST00000089671; uc007bhv.1	Crygf	crystallin, gamma F
TC0100000551.mm.2	-1.49	0.4779	NM_001039934; NM_008632; ENSMUST00000024639; ENSMUST00000077355; ENSMUST00000114012; ENSMUST00000114013; ENSMUST00000114015; ENSMUST00000114017; ENSMUST00000114018; ENSMUST00000123647; ENSMUST00000124873; ENSMUST00000125844; ENSMUST00000127388; ENSMUST00000128673; ENSMUST00000133522; ENSMUST00000137807; ENSMUST00000141148; ENSMUST00000145419; ENSMUST00000151423; ENSMUST00000156636; ENSMUST0000017…	Map2	microtubule-associated protein 2
TC0100000558.mm.2	1	0.8047	NM_175510; ENSMUST00000061620; ENSMUST00000114008; ENSMUST00000136727; ENSMUST00000152844; BC116430; OTTMUST00000064844; OTTMUST00000064845; OTTMUST00000064846; OTTMUST00000103888; uc007bif.2; uc007bih.2; uc007bii.2; uc011wmk.1	Unc80	unc-80 homolog (C. elegans)
TC0100000561.mm.2	1.22	0.2601	NM_025683; ENSMUST00000027157; ENSMUST00000113995; ENSMUST00000142920; ENSMUST00000151016; BC019126; OTTMUST00000051848; OTTMUST00000051849; OTTMUST00000051850; OTTMUST00000051851; uc007bij.1; uc007bik.1; uc007bil.1	Rpe	ribulose-5-phosphate-3-epimerase
TC0100000572.mm.2	-1.02	0.7681	NM_001080809; ENSMUST00000027144; BC126969; OTTMUST00000065667	Cps1	carbamoyl-phosphate synthetase 1
TC0100000585.mm.2	1.26	0.8773	NM_001271533; NM_025728; NM_029160; ENSMUST00000065425; ENSMUST00000113940; ENSMUST00000161131; ENSMUST00000161310; BC120668; BC145006; OTTMUST00000086830; OTTMUST00000086831; OTTMUST00000086832; OTTMUST00000086833	Spag16	sperm associated antigen 16
TC0100000588.mm.2	1.76	0.0072	NM_177164; ENSMUST00000053922; ENSMUST00000159205; ENSMUST00000161937; ENSMUST00000162182; BC094541; OTTMUST00000065892; OTTMUST00000065893; OTTMUST00000065894; OTTMUST00000065895; uc007bjj.1; uc007bjk.1; uc011wmn.1; uc011wmo.1; uc011wmp.1	Vwc2l	von Willebrand factor C domain-containing protein 2-like
TC0100000590.mm.2	1.01	0.6094	NM_026195; ENSMUST00000027384; ENSMUST00000136443; ENSMUST00000148077; ENSMUST00000154855; ENSMUST00000155769; BC039925; OTTMUST00000084659; OTTMUST00000084660; OTTMUST00000084661; OTTMUST00000084662; OTTMUST00000084663; uc007bjr.2; uc007bjs.2; uc007bjt.2	Atic	5-aminoimidazole-4-carboxamide ribonucleotide formyltransferase/IMP cyclohydrolase
TC0100000591.mm.2	-1.21	0.7744	NR_040308; uc007bke.1; uc007bkf.1	Apol7d	apolipoprotein L 7d
TC0100000601.mm.2	1.06	0.7219	NM_175564; ENSMUST00000027380; ENSMUST00000141783; BC116730; BC117087; OTTMUST00000065965; OTTMUST00000065966; uc007bkk.1	Tmem169	transmembrane protein 169
TC0100000602.mm.2	1.15	0.653	NM_009533; ENSMUST00000027379; BC051660; uc007bkl.2	Xrcc5	X-ray repair complementing defective repair in Chinese hamster cells 5
TC0100000608.mm.2	1.05	0.7668	NM_018817; ENSMUST00000047615; ENSMUST00000126832; ENSMUST00000133123; ENSMUST00000136498; ENSMUST00000145868; ENSMUST00000150725; ENSMUST00000152225; ENSMUST00000152814; ENSMUST00000156797; BC029078; OTTMUST00000050950; OTTMUST00000050951; OTTMUST00000050952; OTTMUST00000050953; OTTMUST00000050954; OTTMUST00000050955; OTTMUST00000050956; OTTMUST00000050957; OTTMUST00000050959; uc007bko.2; uc007b…	Smarcal1	SWI/SNF related matrix associated, actin dependent regulator of chromatin, subfamily a-like 1
TC0100000609.mm.2	-1.19	0.087	NM_009084; ENSMUST00000059980; BC086796; BC096413; uc007bkv.2	Rpl37a	ribosomal protein L37a
TC0100000610.mm.2	-1.14	0.7423	NM_008342; ENSMUST00000047328; ENSMUST00000120564; ENSMUST00000155703; BC012724; BC054473; OTTMUST00000073338; OTTMUST00000073339; OTTMUST00000073340; uc007bkw.2	Igfbp2	insulin-like growth factor binding protein 2
TC0100000621.mm.2	-1.08	0.9809	NM_001034060; NM_001170641; ENSMUST00000080167; ENSMUST00000127134; BC150907; BC150910; OTTMUST00000065972; OTTMUST00000089392; uc007blk.2; uc011wmy.1	Rufy4	RUN and FYVE domain containing 4
TC0100000622.mm.2	-1.01	0.7995	NM_009909; ENSMUST00000027372; ENSMUST00000106899; BC051677; uc007bll.1	Cxcr2	chemokine (C-X-C motif) receptor 2
TC0100000625.mm.2	-1.07	0.9896	NM_029711; ENSMUST00000006467; ENSMUST00000113819; ENSMUST00000113820; BC115750; OTTMUST00000039637; OTTMUST00000041972; OTTMUST00000041973; uc007bln.1; uc007blo.1; uc007blp.1	Arpc2	actin related protein 2/3 complex, subunit 2
TC0100000626.mm.2	-1.08	0.4301	NM_174985; ENSMUST00000077985; BC116914; BC119327; uc007blq.1	Gpbar1	G protein-coupled bile acid receptor 1
TC0100000627.mm.2	1.12	0.5808	NM_001039509; NM_019999; NM_025580; ENSMUST00000027370; ENSMUST00000087225; ENSMUST00000087226; ENSMUST00000113805; ENSMUST00000129219; ENSMUST00000138620; ENSMUST00000152492; BC058945; OTTMUST00000051553; OTTMUST00000051554; OTTMUST00000051555; OTTMUST00000051563; OTTMUST00000051564; OTTMUST00000051565; OTTMUST00000051566; uc007bls.1; uc007blt.1; uc007blu.1; uc007blw.1	Pnkd	paroxysmal nonkinesiogenic dyskinesia
TC0100000631.mm.2	1.07	0.624	NM_001033345; ENSMUST00000097697; ENSMUST00000128445; BC150857; OTTMUST00000066048; OTTMUST00000066049; uc007blx.1; uc011wna.1	Catip	ciliogenesis associated TTC17 interacting protein
TC0100000632.mm.2	-1.16	0.2373	NM_013612; ENSMUST00000027368; ENSMUST00000127487; ENSMUST00000131511; ENSMUST00000133896; ENSMUST00000134189; ENSMUST00000135137; ENSMUST00000136786; ENSMUST00000147233; ENSMUST00000149166; ENSMUST00000155865; BC109137; BC109138; OTTMUST00000040229; OTTMUST00000040230; OTTMUST00000040231; OTTMUST00000040232; OTTMUST00000040233; OTTMUST00000040234; OTTMUST00000040235; OTTMUST00000040236; OTTMUST0…	Slc11a1	solute carrier family 11 (proton-coupled divalent metal ion transporters), member 1
TC0100000633.mm.2	-1.22	0.2647	NM_153088; ENSMUST00000027367; ENSMUST00000141175; ENSMUST00000152659; BC049184; BC065158; BC079638; OTTMUST00000051577; OTTMUST00000051578; OTTMUST00000051579; uc007blz.2	Ctdsp1	CTD (carboxy-terminal domain, RNA polymerase II, polypeptide A) small phosphatase 1
TC0100000635.mm.2	-1.1	0.2417	NM_009509; ENSMUST00000027366; ENSMUST00000159749; ENSMUST00000161087; ENSMUST00000163018; BC015267; BC117875; BC145671; OTTMUST00000051580; OTTMUST00000051581; OTTMUST00000051582; OTTMUST00000051583; uc007bmb.2	Vil1	villin 1
TC0100000636.mm.2	-1.14	0.3401	NM_021383; ENSMUST00000087215; ENSMUST00000137100; ENSMUST00000147810; BC050898; BC051948; OTTMUST00000051585; OTTMUST00000051586; OTTMUST00000051587; uc007bmf.2	Rqcd1	rcd1 (required for cell differentiation) homolog 1 (S. pombe)
TC0100000637.mm.2	1.03	0.8547	NM_001081456; NM_148937; ENSMUST00000027362; ENSMUST00000067916; ENSMUST00000113745; ENSMUST00000113747; ENSMUST00000113749; ENSMUST00000113750; ENSMUST00000135111; ENSMUST00000141412; ENSMUST00000152707; BC066156; OTTMUST00000051213; OTTMUST00000051214; OTTMUST00000051215; OTTMUST00000051216; OTTMUST00000051217; OTTMUST00000051218; OTTMUST00000051219; uc007bmg.1; uc007bmh.1; uc007bmi.1; uc007bmj…	Plcd4	phospholipase C, delta 4
TC0100000638.mm.2	1.01	0.4915	NM_025784; ENSMUST00000027358; ENSMUST00000113732; ENSMUST00000113733; ENSMUST00000147464; BC019781; OTTMUST00000051600; OTTMUST00000051601; OTTMUST00000051602; OTTMUST00000051603	Bcs1l	BCS1-like (yeast)
TC0100000639.mm.2	-1.23	0.0819	NM_175031; ENSMUST00000087183; ENSMUST00000087186; ENSMUST00000113694; ENSMUST00000123154; ENSMUST00000145673; ENSMUST00000148456; ENSMUST00000155473; ENSMUST00000157007; BC043103; BC058698; OTTMUST00000051614; OTTMUST00000051615; OTTMUST00000051616; OTTMUST00000051619; OTTMUST00000051620; OTTMUST00000051621; OTTMUST00000051622; OTTMUST00000051623; uc007bmu.1; uc007bmv.1; uc007bmw.1; uc007bmx.1; …	Stk36	serine/threonine kinase 36
TC0100000640.mm.2	-1.01	0.4027	NM_001014974; ENSMUST00000042125; ENSMUST00000113678; ENSMUST00000128891; ENSMUST00000129890; ENSMUST00000140591; ENSMUST00000141119; ENSMUST00000143790; ENSMUST00000143925; ENSMUST00000145132; ENSMUST00000153636; ENSMUST00000155753; BC085151; OTTMUST00000051630; OTTMUST00000051631; OTTMUST00000051632; OTTMUST00000051633; OTTMUST00000051634; OTTMUST00000051635; OTTMUST00000051636; OTTMUST00000051…	Ttll4	tubulin tyrosine ligase-like family, member 4
TC0100000642.mm.2	1.16	0.2853	NM_024264; ENSMUST00000027356; BC002183; BC055028; uc007bna.1	Cyp27a1	cytochrome P450, family 27, subfamily a, polypeptide 1
TC0100000644.mm.2	1.04	0.4493	NM_009526; ENSMUST00000006716; BC048700; uc007bne.1	Wnt6	wingless-type MMTV integration site family, member 6
TC0100000645.mm.2	1.15	0.609	NM_009518; ENSMUST00000006718; BC014737; OTTMUST00000049359; uc007bnf.2	Wnt10a	wingless-type MMTV integration site family, member 10A
TC0100000648.mm.2	1.31	0.8013	NM_009872; ENSMUST00000160379; OTTMUST00000088334; uc007bng.2	Cdk5r2	cyclin-dependent kinase 5, regulatory subunit 2 (p39)
TC0100000652.mm.2	-1.08	0.2773	NM_170755; ENSMUST00000097694; BC038286; BC070406; uc007bnt.1; uc007bnu.1	Fam134a	family with sequence similarity 134, member A
TC0100000653.mm.2	1.04	0.726	NM_001159905; NM_001159906; NM_026846; ENSMUST00000027394; ENSMUST00000160033; ENSMUST00000160282; ENSMUST00000160439; ENSMUST00000160903; ENSMUST00000161106; ENSMUST00000161657; ENSMUST00000162768; BC011495; OTTMUST00000088510; OTTMUST00000088511; OTTMUST00000088512; OTTMUST00000088513; OTTMUST00000088515; OTTMUST00000088516; OTTMUST00000088517; OTTMUST00000088518; uc007bnw.2; uc011wnf.1; uc011w…	Zfand2b	zinc finger, AN1 type domain 2B
TC0100000654.mm.2	1.17	0.5977	NM_001267620; NM_026187; NR_051998; NR_051999; ENSMUST00000127625; ENSMUST00000127860; ENSMUST00000131788; ENSMUST00000134233; ENSMUST00000134378; ENSMUST00000145459; ENSMUST00000151887; ENSMUST00000152233; BC150879; OTTMUST00000051179; OTTMUST00000051180; OTTMUST00000051181; OTTMUST00000051183; OTTMUST00000051184; OTTMUST00000051185; OTTMUST00000051187; uc007boe.1	Ankzf1	ankyrin repeat and zinc finger domain containing 1
TC0100000655.mm.2	1.05	0.9535	NM_001277992; NM_011494; NR_102731; ENSMUST00000027401; ENSMUST00000123825; ENSMUST00000126328; ENSMUST00000131738; ENSMUST00000135484; ENSMUST00000139627; ENSMUST00000142052; ENSMUST00000144355; ENSMUST00000145144; ENSMUST00000156012; BC005703; BC028999; OTTMUST00000073490; OTTMUST00000073491; OTTMUST00000073492; OTTMUST00000073493; OTTMUST00000073494; OTTMUST00000073495; OTTMUST00000073496; OTT…	Stk16	serine/threonine kinase 16
TC0100000656.mm.2	-1.01	0.5884	NM_001159883; NM_001159884; NM_001159885; NM_020266; NM_178055; ENSMUST00000055223; ENSMUST00000082158; BC011090; uc007bom.2; uc007bon.2; uc007boo.2; uc007bop.2; uc011wnm.1	Dnajb2	DnaJ (Hsp40) homolog, subfamily B, member 2
TC0100000657.mm.2	1.12	0.2806	NM_010043; ENSMUST00000027409; ENSMUST00000125948; ENSMUST00000144894; BC031760; OTTMUST00000046346; OTTMUST00000046347; OTTMUST00000046348	Des	desmin
TC0100000658.mm.2	-1.24	0.297	NM_001085370; NM_001085371; NM_001173477; NM_007463; ENSMUST00000087122; ENSMUST00000113587; ENSMUST00000113588; ENSMUST00000113589; ENSMUST00000113590; ENSMUST00000122266; ENSMUST00000125118; ENSMUST00000125306; ENSMUST00000132222; ENSMUST00000132228; ENSMUST00000137868; ENSMUST00000143679; ENSMUST00000146705; ENSMUST00000148515; OTTMUST00000046334; OTTMUST00000046335; OTTMUST00000046336; OTTMUS…	Speg	SPEG complex locus
TC0100000659.mm.2	-1.01	0.551	NM_133708; ENSMUST00000037796; ENSMUST00000113584; ENSMUST00000124539; ENSMUST00000131545; ENSMUST00000132291; ENSMUST00000133418; ENSMUST00000135453; ENSMUST00000140287; ENSMUST00000141124; ENSMUST00000143730; ENSMUST00000144874; ENSMUST00000145166; BC008116; OTTMUST00000046364; OTTMUST00000046365; OTTMUST00000046366; OTTMUST00000046367; OTTMUST00000046368; OTTMUST00000046369; OTTMUST00000046370…	Gmppa	GDP-mannose pyrophosphorylase A
TC0100000660.mm.2	-1.25	0.0856	NM_183022; ENSMUST00000037708; ENSMUST00000113577; BC055772; OTTMUST00000046351; OTTMUST00000056788; uc007bpg.1	Asic4	acid-sensing (proton-gated) ion channel family member 4
TC0100000661.mm.2	1.08	0.9736	NM_177056; ENSMUST00000050899; ENSMUST00000113575; ENSMUST00000148980; BC059868; OTTMUST00000046320; OTTMUST00000046321; OTTMUST00000046322; uc007bpl.2; uc007bpm.2	Tmem198	transmembrane protein 198
TC0100000662.mm.2	-1.07	0.8495	NM_010564; ENSMUST00000037330; BC056627; OTTMUST00000046355; uc007bps.1	Inha	inhibin alpha
TC0100000663.mm.2	-1.13	0.3805	NM_027886; ENSMUST00000027414; ENSMUST00000113553; ENSMUST00000129652; ENSMUST00000129794; ENSMUST00000140963; ENSMUST00000146575; ENSMUST00000150560; ENSMUST00000154303; ENSMUST00000156838; BC061635; OTTMUST00000046356; OTTMUST00000046357; OTTMUST00000046358; OTTMUST00000046359; OTTMUST00000046360; OTTMUST00000046361; OTTMUST00000046362; OTTMUST00000046363; OTTMUST00000078147; uc007bpt.2; uc007b…	Stk11ip	serine/threonine kinase 11 interacting protein
TC0100000665.mm.2	-1.02	0.5207	NM_009208; ENSMUST00000027415; ENSMUST00000124341; ENSMUST00000129703; ENSMUST00000132110; ENSMUST00000132612; ENSMUST00000138814; ENSMUST00000142257; ENSMUST00000145258; ENSMUST00000145516; ENSMUST00000150142; ENSMUST00000154101; BC080271; OTTMUST00000046376; OTTMUST00000046377; OTTMUST00000046378; OTTMUST00000046379; OTTMUST00000046380; OTTMUST00000046381; OTTMUST00000046382; OTTMUST00000046383…	Slc4a3	solute carrier family 4 (anion exchanger), member 3
TC0100000678.mm.2	1.04	0.82	NM_001004173; ENSMUST00000036172; BC049995; BC147843; BC147850; uc007bqe.1	Sgpp2	sphingosine-1-phosphate phosphotase 2
TC0100000681.mm.2	-1.19	0.3322	NM_026713; ENSMUST00000012331; ENSMUST00000113524; ENSMUST00000125458; ENSMUST00000134947; ENSMUST00000149732; ENSMUST00000152111; BC106135; OTTMUST00000053006; OTTMUST00000053007; OTTMUST00000053008; OTTMUST00000053009; OTTMUST00000053010; uc007bqk.1; uc007bql.2; uc007bqm.2	Mogat1	monoacylglycerol O-acyltransferase 1
TC0100000682.mm.2	-1.07	0.6855	NM_001001981; NM_001033606; NM_001136222; NM_001136226; NM_028817; ENSMUST00000035779; ENSMUST00000053760; ENSMUST00000132997; ENSMUST00000134566; ENSMUST00000135642; ENSMUST00000142704; ENSMUST00000148608; ENSMUST00000151622; ENSMUST00000154777; BC031529; BC141102; OTTMUST00000082782; OTTMUST00000082783; OTTMUST00000082784; OTTMUST00000082785; OTTMUST00000082786; OTTMUST00000082787; OTTMUST00000…	Utp14b; Acsl3	UTP14, U3 small nucleolar ribonucleoprotein, homolog B (yeast); acyl-CoA synthetase long-chain family member 3
TC0100000684.mm.2	-1.07	0.8996	NM_021342; ENSMUST00000057262; BC032920; uc007bqq.1	Kcne4	potassium voltage-gated channel, Isk-related subfamily, gene 4
TC0100000688.mm.2	1.06	0.8431	NM_001081210; ENSMUST00000027464; uc007bqx.1; uc007bqy.1	Mrpl44	mitochondrial ribosomal protein L44
TC0100000697.mm.2	1.06	0.1727	NM_172849; ENSMUST00000068275; ENSMUST00000113494; ENSMUST00000123285; ENSMUST00000123720; ENSMUST00000137862; BC082310; OTTMUST00000066074; OTTMUST00000066075; OTTMUST00000066076; OTTMUST00000066077; OTTMUST00000066078; uc007brj.1; uc007brk.1; uc007brl.1; uc007brm.1; uc007brn.1	Nyap2	neuronal tyrosine-phophorylated phosphoinositide 3-kinase adaptor 2
TC0100000702.mm.2	1.22	0.4084	ENSMUST00000023262	Gm9747	predicted gene 9747 [Source:MGI Symbol;Acc:MGI:3710571]
TC0100000703.mm.2	-1.09	0.5548	NM_001122685; NM_029777; ENSMUST00000027322; ENSMUST00000140020; BC005518; OTTMUST00000050884; OTTMUST00000050885; uc007brq.3; uc007brr.2	Rhbdd1	rhomboid domain containing 1
TC0100000706.mm.2	-1.39	0.538	NM_007734; ENSMUST00000113457; ENSMUST00000125563; ENSMUST00000141994; ENSMUST00000152664; OTTMUST00000051474; OTTMUST00000051475; OTTMUST00000051476; OTTMUST00000051477; uc007bru.1; uc007brv.1	Col4a3	collagen, type IV, alpha 3
TC0100000708.mm.2	1.06	0.6943	NM_029409; ENSMUST00000073025; ENSMUST00000078332; ENSMUST00000159279; ENSMUST00000160044; ENSMUST00000160632; ENSMUST00000160744; ENSMUST00000160750; ENSMUST00000160786; ENSMUST00000160972; ENSMUST00000161572; ENSMUST00000161648; ENSMUST00000162003; ENSMUST00000162056; ENSMUST00000162573; ENSMUST00000162794; BC016597; BC059229; OTTMUST00000088341; OTTMUST00000088342; OTTMUST00000088343; OTTMUST0…	Mff	mitochondrial fission factor
TC0100000711.mm.2	1.01	0.7162	NM_010472; ENSMUST00000063380; ENSMUST00000113444; BC031154; uc007bse.1; uc007bsf.1; uc007bsg.1; uc007bsh.1	Agfg1	ArfGAP with FG repeats 1
TC0100000717.mm.2	1.11	0.1434	XM_896507.2	Krtap28-13	PREDICTED: keratin associated protein 28-13 (Krtap28-13), mRNA.
TC0100000718.mm.2	1.33	0.8969	NM_001159738; NM_016960; ENSMUST00000027351; ENSMUST00000113437; BC028504; OTTMUST00000040227; OTTMUST00000040228; uc007bsk.2; uc007bsl.2; uc007bsm.2	Ccl20	chemokine (C-C motif) ligand 20
TC0100000719.mm.2	-1.02	0.4283	NM_027725; NR_027636; ENSMUST00000065403; ENSMUST00000065436; ENSMUST00000113436; ENSMUST00000133079; ENSMUST00000149342; BC145995; OTTMUST00000055298; OTTMUST00000055299; OTTMUST00000055300; OTTMUST00000064965; OTTMUST00000064966; uc007bsn.2; uc007bso.2; uc011wob.1	Daw1	dynein assembly factor with WDR repeat domains 1
TC0100000725.mm.2	1.21	0.2532	NM_025386; ENSMUST00000097672; ENSMUST00000139562; ENSMUST00000143656; ENSMUST00000151737; BC049581; OTTMUST00000050898; OTTMUST00000050899; OTTMUST00000050900; OTTMUST00000050901; uc007btc.2	Fbxo36	F-box protein 36
TC0100000736.mm.2	-1.23	0.4089	ENSMUST00000097669	Gm10553	predicted gene 10553 [Source:MGI Symbol;Acc:MGI:3642178]
TC0100000743.mm.2	-1.14	0.6049	NM_001081746; uc007btq.1; uc007btr.1	Gm7609	predicted pseudogene 7609
TC0100000758.mm.2	-1.16	0.6343	uc007bty.1	Csprs	component of Sp100-rs
TC0100000761.mm.2	-1.12	0.0881	ENSMUST00000178024	G530012D18Rik	RIKEN cDNA G530012D1 gene [Source:MGI Symbol;Acc:MGI:3642025]
TC0100000765.mm.2	-1.13	0.6811	NM_001013817; ENSMUST00000080204; ENSMUST00000113385; ENSMUST00000159234; ENSMUST00000160119; ENSMUST00000161497; ENSMUST00000162925; BC069971; OTTMUST00000074815; OTTMUST00000074816; OTTMUST00000074817; OTTMUST00000074899; OTTMUST00000074900; OTTMUST00000074901; uc007buc.1	Sp140	Sp140 nuclear body protein
TC0100000766.mm.2	1.04	0.6374	NM_013673; ENSMUST00000054279; ENSMUST00000066427; ENSMUST00000129951; ENSMUST00000132641; ENSMUST00000134283; ENSMUST00000140758; ENSMUST00000141709; ENSMUST00000141998; ENSMUST00000145440; ENSMUST00000147552; ENSMUST00000150967; ENSMUST00000153574; ENSMUST00000155094; BC069183; OTTMUST00000074495; OTTMUST00000074496; OTTMUST00000074497; OTTMUST00000074498; OTTMUST00000074554; OTTMUST00000074555…	Sp100	nuclear antigen Sp100
TC0100000771.mm.2	1.28	0.0711	NM_133781; ENSMUST00000097666; ENSMUST00000113360; ENSMUST00000126962; ENSMUST00000130754; BC020041; OTTMUST00000051256; OTTMUST00000051257; OTTMUST00000051258; OTTMUST00000051259; uc007bum.2	Cab39	calcium binding protein 39
TC0100000774.mm.2	-1.05	0.5891	NM_022417; ENSMUST00000027425; ENSMUST00000139837; BC012952; OTTMUST00000074348; OTTMUST00000074349; uc011wof.1	Itm2c	integral membrane protein 2C
TC0100000775.mm.2	1.9	0.1939	NR_037692; uc007bup.2	4933407L21Rik	RIKEN cDNA 4933407L21 gene
TC0100000777.mm.2	-1.03	0.5549	NM_001122732; NM_027029; NM_027300; NM_028647; ENSMUST00000052854; ENSMUST00000113344; ENSMUST00000125083; ENSMUST00000129169; ENSMUST00000130504; ENSMUST00000131151; ENSMUST00000135440; ENSMUST00000149469; ENSMUST00000152501; ENSMUST00000153247; ENSMUST00000159876; BC061025; OTTMUST00000066171; OTTMUST00000066172; OTTMUST00000066173; OTTMUST00000066174; OTTMUST00000066175; OTTMUST00000066176; OT…	Spata3	spermatogenesis associated 3
TC0100000778.mm.2	-1.05	0.8462	NM_001144992; NM_001144993; ENSMUST00000027429; ENSMUST00000165824; BC137675; BC144821; uc007bux.2; uc011wog.1	2810459M11Rik	RIKEN cDNA 2810459M11 gene
TC0100000783.mm.2	-1.24	0.1604	NM_145222; ENSMUST00000113306; BC031187; BC060507; uc007bvk.2	B3gnt7	UDP-GlcNAc:betaGal beta-1,3-N-acetylglucosaminyltransferase 7
TC0100000787.mm.2	-1.02	0.7516	NM_027966; ENSMUST00000046004; BC100497; BC145753; uc007bvo.2	1700019O17Rik	RIKEN cDNA 1700019O17 gene
TC0100000790.mm.2	-1.06	0.9042	NM_008972; ENSMUST00000045897; BC081453; BC083135; BC085171; uc007bvp.1	Ptma	prothymosin alpha
TC0100000792.mm.2	-1.07	0.4605	NM_172974; ENSMUST00000027446; ENSMUST00000121534; ENSMUST00000122884; ENSMUST00000127219; ENSMUST00000138280; ENSMUST00000149542; BC012659; OTTMUST00000067485; OTTMUST00000067486; OTTMUST00000067487; OTTMUST00000067488; OTTMUST00000067546; uc007bvr.1; uc007bvs.1	Cops7b	COP9 (constitutive photomorphogenic) homolog, subunit 7b (Arabidopsis thaliana)
TC0100000794.mm.2	-1.16	0.1349	NM_001172157; NM_153530; ENSMUST00000065694; ENSMUST00000168237; BC036177; uc007bvu.2; uc007bvv.2; uc007bvw.2	Dis3l2	DIS3 mitotic control homolog (S. cerevisiae)-like 2
TC0100000806.mm.2	-1.06	0.3971	NM_007432; ENSMUST00000044878; uc007bwb.1; uc011wom.2	Akp3	alkaline phosphatase 3, intestine, not Mn requiring
TC0100000808.mm.2	-1.09	0.6345	NM_027084; ENSMUST00000044533; OTTMUST00000084503; uc007bwe.2	Prss56	protease, serine 56
TC0100000809.mm.2	1.03	0.6808	NM_021600; ENSMUST00000073252; BC052153; BC141376; BC141387; uc007bwg.1	Chrnd	cholinergic receptor, nicotinic, delta polypeptide
TC0100000810.mm.2	-1.03	0.9102	NM_009604; ENSMUST00000027470; uc007bwh.1; uc007bwi.1	Chrng	cholinergic receptor, nicotinic, gamma polypeptide
TC0100000811.mm.2	-1.17	0.5036	NM_001039169; NM_001039170; NM_023314; ENSMUST00000050876; ENSMUST00000076362; ENSMUST00000113230; ENSMUST00000113231; ENSMUST00000113232; ENSMUST00000113233; ENSMUST00000113235; ENSMUST00000123735; BC028903; BC045153; BC049077; OTTMUST00000051659; OTTMUST00000051660; OTTMUST00000051661; OTTMUST00000051662; OTTMUST00000051663; OTTMUST00000051664; OTTMUST00000051665; OTTMUST00000051666; uc007bwj.1…	Eif4e2	eukaryotic translation initiation factor 4E member 2
TC0100000813.mm.2	1.04	0.7404	NM_028889; ENSMUST00000027472; ENSMUST00000118687; ENSMUST00000150831; BC019531; BC085088; OTTMUST00000073234; OTTMUST00000073235; OTTMUST00000073236; uc007bwo.1	Efhd1	EF hand domain containing 1
TC0100000814.mm.2	-1.04	0.9011	NM_001110212; NM_146112; ENSMUST00000027475; ENSMUST00000164992; ENSMUST00000172736; ENSMUST00000172776; ENSMUST00000172794; ENSMUST00000172964; ENSMUST00000172976; ENSMUST00000173148; ENSMUST00000173152; ENSMUST00000173173; ENSMUST00000173235; ENSMUST00000173636; ENSMUST00000173663; ENSMUST00000173850; ENSMUST00000174334; ENSMUST00000174482; ENSMUST00000174501; ENSMUST00000174535; ENSMUST0000017…	Gigyf2	GRB10 interacting GYF protein 2
TC0100000816.mm.2	1.11	0.2953	NM_028473; ENSMUST00000027476; BC115669; BC115670; uc007bww.2; uc011woo.1	3110079O15Rik	RIKEN cDNA 3110079O15 gene
TC0100000817.mm.2	-1.21	0.5971	NM_001160163; NM_001160164; NM_001160165; NM_015750; ENSMUST00000070898; ENSMUST00000163606; ENSMUST00000164128; ENSMUST00000165109; ENSMUST00000166055; ENSMUST00000166259; ENSMUST00000172222; BC105657; BC105658; BC105659; BC105661; OTTMUST00000094288; OTTMUST00000094289; OTTMUST00000094290; OTTMUST00000094291; OTTMUST00000094292; OTTMUST00000094293; uc007bwz.2; uc007bxa.2; uc007bxb.2; uc011wop.1…	Neu2	neuraminidase 2
TC0100000822.mm.2	-1.03	0.7352	NM_001110192; NM_001110193; NM_010566; ENSMUST00000042275; ENSMUST00000072999; ENSMUST00000163222; ENSMUST00000163548; ENSMUST00000163576; ENSMUST00000164592; ENSMUST00000165554; ENSMUST00000167032; ENSMUST00000168783; ENSMUST00000169754; ENSMUST00000170300; BC108328; OTTMUST00000091932; OTTMUST00000091933; OTTMUST00000091934; OTTMUST00000091935; OTTMUST00000091936; OTTMUST00000091937; OTTMUST000…	Inpp5d	inositol polyphosphate-5-phosphatase D
TC0100000824.mm.2	-1.09	0.2774	NM_001205391; NM_001205392; NM_029846; ENSMUST00000027512; ENSMUST00000113186; ENSMUST00000113190; ENSMUST00000127884; ENSMUST00000129431; ENSMUST00000133072; ENSMUST00000134603; ENSMUST00000137638; ENSMUST00000139628; ENSMUST00000144047; ENSMUST00000151037; BC049122; OTTMUST00000039677; OTTMUST00000039678; OTTMUST00000039679; OTTMUST00000039680; OTTMUST00000039681; OTTMUST00000039682; OTTMUST000…	Atg16l1	autophagy related 16-like 1 (S. cerevisiae)
TC0100000828.mm.2	-1.07	0.9083	NM_009118; ENSMUST00000077772; ENSMUST00000128761; ENSMUST00000130886; ENSMUST00000136708; ENSMUST00000144334; ENSMUST00000145385; ENSMUST00000155393; ENSMUST00000156381; ENSMUST00000177757; BC016498; OTTMUST00000051793; OTTMUST00000051794; OTTMUST00000051795; OTTMUST00000051796; OTTMUST00000051797; OTTMUST00000051798; OTTMUST00000051799; OTTMUST00000051800; uc007bxp.1; uc007bxq.1; uc007bxr.1; uc…	Sag	S-antigen, retina and pineal gland (arrestin)
TC0100000829.mm.2	-1.12	0.6111	NM_177646; ENSMUST00000027517; uc007bxu.2; uc007bxv.2; uc011wos.1	Dgkd	diacylglycerol kinase, delta
TC0100000836.mm.2	1.22	0.4166	NM_013701; NM_145079; NM_201410; NM_201641; NM_201642; NM_201643; NM_201644; NM_201645; ENSMUST00000014263; ENSMUST00000049289; ENSMUST00000058237; ENSMUST00000073049; ENSMUST00000073772; ENSMUST00000097659; ENSMUST00000113134; ENSMUST00000113135; ENSMUST00000113137; ENSMUST00000113138; ENSMUST00000113142; ENSMUST00000124852; ENSMUST00000126203; ENSMUST00000138182; ENSMUST00000140092; ENSMUST0000…	Ugt1a2; Ugt1a6a; Ugt1a6b; Ugt1a10; Ugt1a7c; Ugt1a5; Ugt1a9; Ugt1a1	UDP glucuronosyltransferase 1 family, polypeptide A2; UDP glucuronosyltransferase 1 family, polypeptide A6A; UDP glucuronosyltransferase 1 family, polypeptide A6B; UDP glycosyltransferase 1 family, polypeptide A10; UDP glucuronosyltransferase 1 family, polypeptide A7C; UDP glucuronosyltransferase 1 family, polypeptide A5; UDP glucuronosyltransferase 1 family, polypeptide A9; UDP glucuronosyltrans…
TC0100000845.mm.2	-1.13	0.0991	NM_001281466; ENSMUST00000061013; ENSMUST00000113130; ENSMUST00000135948; ENSMUST00000142632; ENSMUST00000148474; OTTMUST00000049203; OTTMUST00000049204; OTTMUST00000049205; OTTMUST00000049206	Mroh2a	maestro heat-like repeat family member 2A
TC0100000846.mm.2	1.04	0.4136	NM_134252; ENSMUST00000040210; ENSMUST00000113114; ENSMUST00000148138; ENSMUST00000171176; BC117934; OTTMUST00000046774; OTTMUST00000046902; OTTMUST00000046903; uc029qrk.1; uc029qrl.1	Trpm8	transient receptor potential cation channel, subfamily M, member 8
TC0100000847.mm.2	-1.25	0.0913	NM_029269; ENSMUST00000027518; ENSMUST00000176708; BC027494; OTTMUST00000049220; OTTMUST00000103327; uc007byq.1	Spp2	secreted phosphoprotein 2
TC0100000854.mm.2	1.17	0.9554	NM_133816; ENSMUST00000066279; ENSMUST00000123745; BC012284; BC034733; OTTMUST00000072746; OTTMUST00000072747; uc007byv.1	Sh3bp4	SH3-domain binding protein 4
TC0100000858.mm.2	1.05	0.6285	NM_001037136; NM_178119; ENSMUST00000027521; ENSMUST00000074945; uc007byw.1; uc007byx.1; uc007byy.1; uc011wpa.1	Agap1	ArfGAP with GTPase domain, ankyrin repeat and PH domain 1
TC0100000870.mm.2	1.46	0.0722	NM_001271607; NM_007722; ENSMUST00000065587; ENSMUST00000159654; BC015254; OTTMUST00000072324; OTTMUST00000072325	Ackr3	atypical chemokine receptor 3
TC0100000878.mm.2	1	0.9114	NM_133805; ENSMUST00000036153; BC017690; BC021488; BC024421; uc007bzi.1	Cops8	COP9 (constitutive photomorphogenic) homolog, subunit 8 (Arabidopsis thaliana)
TC0100000882.mm.2	-1.24	0.0859	NM_053015; ENSMUST00000027528; ENSMUST00000125149; ENSMUST00000136220; BC150804; OTTMUST00000053516; OTTMUST00000053517; OTTMUST00000053518; uc007bzm.2	Mlph	melanophilin
TC0100000883.mm.2	-1.13	0.6661	NM_001101647; ENSMUST00000166281; uc011wpd.1	Prlh	prolactin releasing hormone
TC0100000884.mm.2	-1.11	0.2623	NM_001111311; NM_001111312; NM_008515; ENSMUST00000068116; ENSMUST00000068167; ENSMUST00000097649; ENSMUST00000097650; BC144956; BC145642; uc007bzp.2; uc007bzq.2; uc007bzr.2; uc007bzs.2; uc007bzt.2; uc007bzu.2; uc011wpe.1	Lrrfip1	leucine rich repeat (in FLII) interacting protein 1
TC0100000885.mm.2	1.08	0.7099	NM_001033408; ENSMUST00000094698; BC150950; uc007bzv.1	Rbm44	RNA binding motif protein 44
TC0100000886.mm.2	-1.11	0.2633	NM_001168392; NM_016894; NM_178401; ENSMUST00000097648; ENSMUST00000165855; BC012644; uc007bzw.2; uc007bzx.2; uc011wpf.1	Ramp1	receptor (calcitonin) activity modifying protein 1
TC0100000890.mm.2	1.14	0.4388	NM_026454; ENSMUST00000059743; ENSMUST00000171112; ENSMUST00000171165; ENSMUST00000178627; BC016117; uc007bzy.1; uc007bzz.1; uc007caa.1; uc007cab.1; uc007cac.1	Ube2f	ubiquitin-conjugating enzyme E2F (putative)
TC0100000892.mm.2	-1.15	0.3207	NM_016717; ENSMUST00000027532; ENSMUST00000123651; ENSMUST00000124832; ENSMUST00000137074; ENSMUST00000142488; ENSMUST00000142802; ENSMUST00000145843; ENSMUST00000147523; ENSMUST00000153621; ENSMUST00000154045; BC019879; BC021389; OTTMUST00000053551; OTTMUST00000053552; OTTMUST00000053553; OTTMUST00000053554; OTTMUST00000053555; OTTMUST00000053556; OTTMUST00000053557; OTTMUST00000053558; OTTMUST0…	Scly	selenocysteine lyase
TC0100000893.mm.2	1.07	0.6951	NM_001033292; ENSMUST00000088904; ENSMUST00000176156; OTTMUST00000054456; OTTMUST00000111144; uc007cah.1	Espnl	espin-like
TC0100000894.mm.2	1.11	0.397	NM_027551; ENSMUST00000027533; BC115428; BC115429; OTTMUST00000066168; uc007cai.1	Klhl30	kelch-like 30
TC0100000895.mm.2	-1.01	0.9851	NM_173395; ENSMUST00000086861; BC056923; uc007caj.1	Fam132b	family with sequence similarity 132, member B
TC0100000897.mm.2	-1.1	0.9077	NM_028718; ENSMUST00000047242; BC117868; uc007cax.2; uc007cay.2	Traf3ip1	TRAF3 interacting protein 1
TC0100000898.mm.2	-1.02	0.6997	NM_001039126; NM_023046; ENSMUST00000027538; ENSMUST00000086843; uc007caz.1; uc007cba.1; uc007cbb.3; uc007cbc.1	Asb1	ankyrin repeat and SOCS box-containing 1
TC0100000899.mm.2	1.12	0.6745	NM_007855; ENSMUST00000007949; BC090636; OTTMUST00000052122; uc007cbd.1	Twist2	twist basic helix-loop-helix transcription factor 2
TC0100000908.mm.2	1.03	0.7907	NM_147037; ENSMUST00000074859; BC116898; uc007cbl.2	Olfr1413	olfactory receptor 1413
TC0100000909.mm.2	-1.06	0.5963	NM_146277; ENSMUST00000062964; BC125241; uc007cbm.1	Olfr1412	olfactory receptor 1412
TC0100000910.mm.2	-1.04	0.8118	NM_146490; ENSMUST00000073748; BC128013; uc007cbn.1	Olfr1411; Olfr1410	olfactory receptor 1411; olfactory receptor 1410
TC0100000911.mm.2	-1.19	0.3099	NM_146491; ENSMUST00000079790; BC106991; BC106992; uc007cbo.1	Olfr1410	olfactory receptor 1410
TC0100000912.mm.2	-1	0.8624	NM_206896; ENSMUST00000081274; BC120559; BC120561; uc007cbp.2	Olfr12	olfactory receptor 12
TC0100000916.mm.2	-1.06	0.1903	NM_016696; ENSMUST00000045970; BC062902; uc007cbs.1	Gpc1	glypican 1
TC0100000919.mm.2	1.18	0.4814	NM_175118; ENSMUST00000060913; BC119127; uc007cbu.1	Dusp28	dual specificity phosphatase 28
TC0100000921.mm.2	-1.05	0.4972	NM_181405; ENSMUST00000027487; ENSMUST00000178116; ENSMUST00000178361; ENSMUST00000178662; ENSMUST00000178778; ENSMUST00000178816; ENSMUST00000179127; ENSMUST00000179531; ENSMUST00000179837; ENSMUST00000179854; ENSMUST00000179993; ENSMUST00000180306; BC031789; OTTMUST00000111572; OTTMUST00000111573; OTTMUST00000111574; OTTMUST00000111575; OTTMUST00000111576; OTTMUST00000111577; OTTMUST00000111578…	Rnpepl1	arginyl aminopeptidase (aminopeptidase B)-like 1
TC0100000922.mm.2	-1.18	0.7712	NM_011796; ENSMUST00000027488; ENSMUST00000117814; ENSMUST00000128429; ENSMUST00000136598; ENSMUST00000152983; ENSMUST00000153828; BC005681; BC010969; OTTMUST00000065210; OTTMUST00000065211; OTTMUST00000065212; OTTMUST00000065213; OTTMUST00000065214; OTTMUST00000065215; uc007cbx.1; uc007cby.1	Capn10	calpain 10
TC0100000923.mm.2	-1.01	0.6769	NM_001104529; NM_001271766; NM_022320; ENSMUST00000027489; ENSMUST00000064480; ENSMUST00000169198; BC027429; uc007cbz.2; uc007cca.2; uc007ccb.2	Gpr35	G protein-coupled receptor 35
TC0100000924.mm.2	1.35	0.4664	NM_001159658; NM_177587; ENSMUST00000059676; BC107212; BC107213; uc007cdc.2; uc007cdd.2	Aqp12	aquaporin 12
TC0100000925.mm.2	1.07	0.3848	NM_001276710; NM_016702; ENSMUST00000027491; BC025799	Agxt	alanine-glyoxylate aminotransferase
TC0100000926.mm.2	1.21	0.4706	ENSMUST00000138595	Crocc2	ciliary rootlet coiled-coil, rootletin family member 2
TC0100000927.mm.2	-1.17	0.2712	NM_172463; NR_105866; ENSMUST00000062202; ENSMUST00000163688; ENSMUST00000165843; ENSMUST00000165883; ENSMUST00000168122; ENSMUST00000172289; BC145886; OTTMUST00000093349; OTTMUST00000093350; OTTMUST00000093351; OTTMUST00000093352; OTTMUST00000093353; OTTMUST00000093354; uc007cdm.1	Sned1; Mir6901	sushi, nidogen and EGF-like domains 1; microRNA 6901
TC0100000929.mm.2	-1	0.433	NM_023200; ENSMUST00000027494; ENSMUST00000127141; BC013524; OTTMUST00000051857; OTTMUST00000051858; uc007cdv.1	Ppp1r7	protein phosphatase 1, regulatory (inhibitor) subunit 7
TC0100000933.mm.2	-1.08	0.3102	NM_001271884; NM_207031; ENSMUST00000058682; BC116706	Ano7	anoctamin 7
TC0100000936.mm.2	1.16	0.2424	NM_001159717; NM_001159718; NM_001159719; NM_010891; ENSMUST00000027495; ENSMUST00000112912; ENSMUST00000129211; ENSMUST00000131175; ENSMUST00000136182; ENSMUST00000142401; ENSMUST00000149532; ENSMUST00000150931; ENSMUST00000152476; ENSMUST00000152778; ENSMUST00000153826; ENSMUST00000157021; ENSMUST00000168776; ENSMUST00000172165; ENSMUST00000179353; BC138636; BC138637; OTTMUST00000051865; OTTMUS…	2024-09-02	septin 2
TC0100000937.mm.2	-1.07	0.9694	NM_145519; ENSMUST00000120301; ENSMUST00000122402; BC009153; OTTMUST00000065398; OTTMUST00000065399; uc007ceb.2; uc007cec.2	Farp2	FERM, RhoGEF and pleckstrin domain protein 2
TC0100000942.mm.2	1	0.9599	NM_016778; ENSMUST00000027499; BC030069; uc007cee.1	Bok	BCL2-related ovarian killer
TC0100000944.mm.2	1.05	0.7364	NM_174874; ENSMUST00000027502; ENSMUST00000135762; ENSMUST00000149436; BC027184; OTTMUST00000081166; OTTMUST00000081167; OTTMUST00000081168; uc007cej.1	Atg4b	autophagy related 4B, cysteine peptidase
TC0100000946.mm.2	-1.29	0.9111	NM_025454; ENSMUST00000027505; BC064674; uc007cen.1; uc011wpr.1	Ing5	inhibitor of growth family, member 5
TC0100000947.mm.2	1.11	0.5985	NM_178882; ENSMUST00000097633; ENSMUST00000112881; ENSMUST00000141701; ENSMUST00000149397; BC023277; BC117794; OTTMUST00000051829; OTTMUST00000051830; OTTMUST00000051831; OTTMUST00000051832; uc007ceo.2; uc007cep.2; uc007ceq.2; uc007cer.2	D2hgdh	D-2-hydroxyglutarate dehydrogenase
TC0100000948.mm.2	-1.05	0.9508	NM_199366; ENSMUST00000094663; BC132622; BC132624; uc007ces.1	Gal3st2	galactose-3-O-sulfotransferase 2
TC0100000949.mm.2	-1.13	0.317	NM_001205249; ENSMUST00000177958; ENSMUST00000178757; uc029qsc.1	Gm9994	predicted gene 9994
TC0100000951.mm.2	-1.17	0.3714	NM_001039219; ENSMUST00000097632; uc007cet.1	Gm6086	predicted gene 6086
TC0100000954.mm.2	-1.06	0.7591	NM_173772; ENSMUST00000050890; BC070438; uc007ceu.1; uc011wpt.1	Neu4	sialidase 4
TC0100000957.mm.2	1.27	0.11	NM_026321; ENSMUST00000059975; BC021428; uc007cex.2; uc007cey.2	Fam174a	family with sequence similarity 174, member A
TC0100000971.mm.2	1.08	0.6545	NM_026250; ENSMUST00000027571; ENSMUST00000112842; ENSMUST00000112844; ENSMUST00000122925; ENSMUST00000138142; BC033572; OTTMUST00000050829; OTTMUST00000050830; OTTMUST00000050831; OTTMUST00000050832; OTTMUST00000050833; uc007cfm.1; uc007cfn.1; uc011wpx.1	Gin1	gypsy retrotransposon integrase 1
TC0100000977.mm.2	1.28	0.0884	NM_001164233; NM_027584; ENSMUST00000027575; ENSMUST00000160796; ENSMUST00000162468; ENSMUST00000162782; BC112423; BC113131; OTTMUST00000073660; OTTMUST00000073661; OTTMUST00000073662; OTTMUST00000073663; uc007cfu.2; uc007cfv.2; uc007cfw.2	Slco6d1	solute carrier organic anion transporter family, member 6d1
TC0100000985.mm.2	1.14	0.2251	NM_172851; ENSMUST00000086738; uc007cfy.1; uc007cfz.1	Cntnap5b	contactin associated protein-like 5B
TC0100000999.mm.2	1.26	0.1111	NM_011800; ENSMUST00000062528; BC119606; BC119607; OTTMUST00000062566; uc007cgc.1	Cdh20	cadherin 20
TC0100001008.mm.2	1.2	0.8915	NM_029349; NM_173187; ENSMUST00000039173; ENSMUST00000086721; BC117949; BC117950; uc007cgi.2; uc007cgj.2; uc007cgk.2; uc007cgl.2; uc007cgm.2; uc007cgn.2	2310035C23Rik	RIKEN cDNA 2310035C23 gene
TC0100001011.mm.2	1.17	0.1636	NM_009399; ENSMUST00000027559; BC019185; uc007cgo.1; uc007cgp.1	Tnfrsf11a	tumor necrosis factor receptor superfamily, member 11a, NFKB activator
TC0100001016.mm.2	1.18	0.1909	NM_001122675; NM_001122676; ENSMUST00000118196; ENSMUST00000119166; ENSMUST00000131830; OTTMUST00000066616; OTTMUST00000066617; OTTMUST00000066618; uc007cgq.3; uc007cgr.3; uc007cgs.3; uc007cgt.3	Zcchc2	zinc finger, CCHC domain containing 2
TC0100001018.mm.2	-1.03	0.386	NM_133821; ENSMUST00000061047; ENSMUST00000124895; ENSMUST00000135810; BC059254; OTTMUST00000051100; OTTMUST00000051101; OTTMUST00000051102; uc007cgu.2; uc007cgv.2	Phlpp1	PH domain and leucine rich repeat protein phosphatase 1
TC0100001024.mm.2	1.1	0.4812	NM_009257; ENSMUST00000086701; ENSMUST00000112729; ENSMUST00000112730; BC005434; OTTMUST00000049630; OTTMUST00000049631; OTTMUST00000049632; uc007cha.1; uc007chb.1; uc011wqc.1	Serpinb5	serine (or cysteine) peptidase inhibitor, clade B, member 5
TC0100001025.mm.2	-1.38	0.027	NM_001199213; NM_027971; ENSMUST00000081277; ENSMUST00000112724; ENSMUST00000126812; BC062134; OTTMUST00000049652; OTTMUST00000049653; OTTMUST00000049654; uc007chc.2; uc007chd.2; uc007che.2	Serpinb12	serine (or cysteine) peptidase inhibitor, clade B (ovalbumin), member 12
TC0100001026.mm.2	-1.05	0.8734	NM_172852; ENSMUST00000027564; ENSMUST00000136766; BC117990; OTTMUST00000049645; OTTMUST00000049646; uc007chf.1; uc011wqd.1	Serpinb13	serine (or cysteine) peptidase inhibitor, clade B (ovalbumin), member 13
TC0100001028.mm.2	-1.46	0.0176	NM_025867; ENSMUST00000027566; BC010313; OTTMUST00000049633; uc007chl.1	Serpinb11	serine (or cysteine) peptidase inhibitor, clade B (ovalbumin), member 11
TC0100001029.mm.2	1.09	0.3476	NM_027548; ENSMUST00000086690; ENSMUST00000154538; BC064004; OTTMUST00000049656; OTTMUST00000049657; uc007chm.2	Serpinb7	serine (or cysteine) peptidase inhibitor, clade B, member 7
TC0100001031.mm.2	-1.1	0.6631	NM_001159748; NM_011459; ENSMUST00000000514; ENSMUST00000112706; ENSMUST00000123086; ENSMUST00000151283; BC025121; OTTMUST00000049637; OTTMUST00000049638; OTTMUST00000049639; OTTMUST00000049640; uc007chr.2; uc007chs.2; uc007cht.2	Serpinb8	serine (or cysteine) peptidase inhibitor, clade B, member 8
TC0100001037.mm.2	1	0.7638	NM_172853; ENSMUST00000027542; ENSMUST00000112701; ENSMUST00000129923; ENSMUST00000131464; ENSMUST00000134301; ENSMUST00000137092; ENSMUST00000145188; ENSMUST00000146282; ENSMUST00000172005; BC141119; OTTMUST00000053580; OTTMUST00000053581; OTTMUST00000053582; OTTMUST00000053583; OTTMUST00000053584; OTTMUST00000053585; OTTMUST00000053618; uc007chv.1; uc007chw.1; uc011wqi.1; uc011wqj.1; uc011wqk.1	Cdh7	cadherin 7, type 2
TC0100001048.mm.2	-1.32	0.4854	NM_001077425; ENSMUST00000043725; OTTMUST00000052468; uc007cia.1	Cntnap5a	contactin associated protein-like 5A
TC0100001054.mm.2	1.09	0.3039	ENSMUST00000179777	Gm19965	predicted gene, 19965 [Source:MGI Symbol;Acc:MGI:5012150]
TC0100001058.mm.2	1.21	0.3012	NM_026472; ENSMUST00000027626; ENSMUST00000112688; ENSMUST00000161495; BC058559; OTTMUST00000088395; OTTMUST00000088396; OTTMUST00000088397; uc007cic.2; uc011wql.1	Nifk	nucleolar protein interacting with the FHA domain of MKI67
TC0100001060.mm.2	-1.25	0.1493	NM_029709; ENSMUST00000049404; ENSMUST00000070989; ENSMUST00000165223; ENSMUST00000178710; BC094432; BC158064; uc007cid.1; uc007cie.1; uc007cij.2	Clasp1	CLIP associating protein 1
TC0100001063.mm.2	-1.08	0.9577	NM_023755; ENSMUST00000027629; BC116663; uc007cik.1; uc007cil.1	Tfcp2l1	transcription factor CP2-like 1
TC0100001076.mm.2	-1.23	0.2833	NM_146103; ENSMUST00000183607; ENSMUST00000183952; BC024712; OTTMUST00000117293; OTTMUST00000117294; uc007ciu.2	Tmem185b	transmembrane protein 185B
TC0100001083.mm.2	1.07	0.8547	NM_001012322; ENSMUST00000072886; BC089355; uc007cjb.1; uc007cjc.1	Sctr	secretin receptor
TC0100001085.mm.2	1.03	0.2788	NM_001172074; NM_028439; ENSMUST00000027637; ENSMUST00000056038; ENSMUST00000112644; ENSMUST00000128578; ENSMUST00000153037; BC028767; uc007cjg.1; uc007cjh.2	3110009E18Rik	RIKEN cDNA 3110009E18 gene
TC0100001086.mm.2	1.05	0.4426	NM_207233; ENSMUST00000037286; BC040774; uc007cjk.1	C1ql2	complement component 1, q subcomponent-like 2
TC0100001088.mm.2	1.03	0.6865	NM_010133; ENSMUST00000079721; OTTMUST00000096137; uc007cjm.2	En1	engrailed 1
TC0100001096.mm.2	1.02	0.9513	NM_001025156; NM_029955; ENSMUST00000036025; ENSMUST00000112621; ENSMUST00000128924; ENSMUST00000152959; ENSMUST00000155673; ENSMUST00000156459; BC054083; OTTMUST00000049709; OTTMUST00000049710; OTTMUST00000049711; OTTMUST00000049712; OTTMUST00000049713; OTTMUST00000049714; uc007cjr.1; uc007cjs.1; uc007cju.2; uc011wqw.1	Ccdc93	coiled-coil domain containing 93
TC0100001111.mm.2	1.01	0.3324	NM_028787; ENSMUST00000027580; BC026858; uc007ckg.1	Slc35f5	solute carrier family 35, member F5
TC0100001112.mm.2	-1	0.9437	NM_027677; ENSMUST00000027581; ENSMUST00000159359; BC085285; OTTMUST00000074925; OTTMUST00000074931; uc007ckh.2	Gpr39	G protein-coupled receptor 39
TC0100001114.mm.2	1.1	0.5336	NM_145128; ENSMUST00000038361; ENSMUST00000171405; BC125533; BC125535; uc007ckp.1; uc007ckq.1; uc007ckr.1; uc007cks.1	Mgat5	mannoside acetylglucosaminyltransferase 5
TC0100001123.mm.2	-1.3	0.5042	NM_001033041; ENSMUST00000038006; BC139281; uc007ckv.1	Acmsd	amino carboxymuconate semialdehyde decarboxylase
TC0100001124.mm.2	1.01	0.7863	NM_028399; ENSMUST00000027587; ENSMUST00000112570; ENSMUST00000125760; ENSMUST00000126850; ENSMUST00000143513; ENSMUST00000149760; ENSMUST00000153359; BC054122; OTTMUST00000051316; OTTMUST00000051317; OTTMUST00000051318; OTTMUST00000051319; OTTMUST00000051320; OTTMUST00000051321; OTTMUST00000051322; uc007ckx.1; uc007cky.1; uc007ckz.1; uc007clb.1	Ccnt2	cyclin T2
TC0100001125.mm.2	-1.08	0.9033	NM_178690; ENSMUST00000037649; ENSMUST00000131884; ENSMUST00000142662; ENSMUST00000150945; BC046297; OTTMUST00000062113; OTTMUST00000062114; OTTMUST00000062115; OTTMUST00000062116; uc007clc.2	Rab3gap1	RAB3 GTPase activating protein subunit 1
TC0100001129.mm.2	1.02	0.8127	NM_181750; ENSMUST00000036288; BC137772; uc007clh.1; uc007cli.1; uc007clj.1; uc011wrb.1	R3hdm1	R3H domain containing 1
TC0100001138.mm.2	1.04	0.5056	NM_026390; ENSMUST00000027592; BC019795; uc007cll.1	Ubxn4	UBX domain protein 4
TC0100001145.mm.2	-1.01	0.7631	NM_172485; ENSMUST00000040311; ENSMUST00000073527; ENSMUST00000140629; ENSMUST00000140834; ENSMUST00000143130; ENSMUST00000148051; ENSMUST00000151700; ENSMUST00000152305; BC063250; OTTMUST00000064853; OTTMUST00000064854; OTTMUST00000064855; OTTMUST00000064856; OTTMUST00000064857; OTTMUST00000064858; OTTMUST00000064859; OTTMUST00000064860; uc007clu.2; uc007clv.2; uc007clw.1	Thsd7b	thrombospondin, type I, domain containing 7B
TC0100001158.mm.2	1.17	0.3699	NM_178691; ENSMUST00000049813; BC099948; BC139034; uc007cmh.2	Yod1	YOD1 OTU deubiquitinating enzyme 1 homologue (S. cerevisiae)
TC0100001161.mm.2	-1.06	0.9143	NM_177604; ENSMUST00000039323; BC099401; BC117765; BC117766; BC129960; uc007cmi.2; uc007cmj.2	AA986860	expressed sequence AA986860
TC0100001164.mm.2	-1.02	0.6544	NM_001170632; NM_144960; ENSMUST00000027670; ENSMUST00000112477; BC110549; BC110550; OTTMUST00000066186; OTTMUST00000066187; uc007cmk.1; uc007cml.1	Fcamr	Fc receptor, IgA, IgM, high affinity
TC0100001165.mm.2	1.17	0.2195	NM_011082; ENSMUST00000027675; ENSMUST00000133792; ENSMUST00000137782; BC013556; OTTMUST00000054216; OTTMUST00000054217; OTTMUST00000054218; uc011wrk.1	Pigr	polymeric immunoglobulin receptor
TC0100001166.mm.2	1.16	0.6286	NM_026976; ENSMUST00000038829; ENSMUST00000126821; ENSMUST00000145446; ENSMUST00000149355; BC116674; BC118505	Fcmr	Fc fragment of IgM receptor
TC0100001167.mm.2	1.09	0.4195	NM_010548; ENSMUST00000016673; BC120612; BC137844; OTTMUST00000040224; uc007cmu.2	Il10	interleukin 10
TC0100001168.mm.2	-1.2	0.5444	NM_001136070; NM_010709; ENSMUST00000068791; ENSMUST00000068805; ENSMUST00000112446; ENSMUST00000131855; ENSMUST00000139468; ENSMUST00000149119; ENSMUST00000151874; ENSMUST00000153651; BC025036; OTTMUST00000051117; OTTMUST00000051118; OTTMUST00000051119; OTTMUST00000051120; OTTMUST00000051121; OTTMUST00000051122; OTTMUST00000051123; OTTMUST00000051124; uc007cmx.2; uc007cmy.2; uc007cmz.2; uc007cna…	Eif2d	eukaryotic translation initiation factor 2D
TC0100001170.mm.2	1.17	0.9551	NM_175382; ENSMUST00000068613; BC090647; BC106123; BC138225; BC145667; OTTMUST00000051724; uc007cnk.1	Fam72a	family with sequence similarity 72, member A
TC0100001171.mm.2	1	0.9385	NM_011924; ENSMUST00000027690; OTTMUST00000049390; uc007cnl.1	Avpr1b	arginine vasopressin receptor 1B
TC0100001172.mm.2	-1.13	0.5398	NM_007799; ENSMUST00000073350; ENSMUST00000112411; ENSMUST00000141061; BC005432; OTTMUST00000054295; OTTMUST00000054296; OTTMUST00000054297; uc007cnm.1; uc007cnn.2; uc007cno.1	Ctse	cathepsin E
TC0100001173.mm.2	1.77	0.005	NM_145509; ENSMUST00000064664; ENSMUST00000064679; ENSMUST00000129905; ENSMUST00000130848; ENSMUST00000136247	Rab7b	RAB7B, member RAS oncogene family
TC0100001174.mm.2	-1.07	0.5732	NM_177243; ENSMUST00000049027; ENSMUST00000130544; ENSMUST00000147800; OTTMUST00000051188; OTTMUST00000051189; OTTMUST00000051190; uc007cns.1	Slc26a9	solute carrier family 26, member 9
TC0100001175.mm.2	-1.24	0.9199	NM_178079; ENSMUST00000048660; ENSMUST00000112393; ENSMUST00000132450; ENSMUST00000152989; BC120725; BC125395; OTTMUST00000051086; OTTMUST00000051087; OTTMUST00000051088; OTTMUST00000051089; uc007cnt.2	Pm20d1	peptidase M20 domain containing 1
TC0100001176.mm.2	1.03	0.8048	NM_173865; ENSMUST00000086559; ENSMUST00000132585; ENSMUST00000146360; BC096596; BC116280; BC116281; OTTMUST00000051727; OTTMUST00000051728; OTTMUST00000051729; uc007cnu.3	Slc41a1	solute carrier family 41, member 1
TC0100001177.mm.2	1.08	0.5785	NM_144875; ENSMUST00000027693; ENSMUST00000112386; ENSMUST00000125925; BC016133; BC029056; OTTMUST00000042093; OTTMUST00000042094; OTTMUST00000042095; uc007cnv.3; uc007cnw.2	Rab29	RAB29, member RAS oncogene family
TC0100001178.mm.2	1.03	0.7796	NM_001145804; NM_175294; ENSMUST00000062264; BC039951; uc007cnx.2; uc007cny.2	Nucks1	nuclear casein kinase and cyclin-dependent kinase substrate 1
TC0100001180.mm.2	1	0.4738	NM_001177628; NM_145977; ENSMUST00000027695; ENSMUST00000177943; BC031381	Slc45a3	solute carrier family 45, member 3
TC0100001181.mm.2	1.02	0.8767	NM_007923; ENSMUST00000027696; ENSMUST00000086556; ENSMUST00000124579; ENSMUST00000131159; ENSMUST00000146188; ENSMUST00000146432; ENSMUST00000147218; BC144844; BC145795; OTTMUST00000061502; OTTMUST00000061503; OTTMUST00000061504; OTTMUST00000061505; OTTMUST00000061506; OTTMUST00000061507; OTTMUST00000061508; uc007cob.1; uc007coc.1; uc007cod.1	Elk4	ELK4, member of ETS oncogene family
TC0100001186.mm.2	1.16	0.8789	NM_001033250; ENSMUST00000112357; BC115462; BC115463; uc007coi.2; uc007coj.2; uc007cok.2; uc007col.1; uc007com.2	Lemd1	LEM domain containing 1
TC0100001189.mm.2	-1.09	0.4473	NM_144810; ENSMUST00000046071; BC011135; uc007con.1	Klhdc8a	kelch domain containing 8A
TC0100001190.mm.2	1.12	0.3353	NM_001195025; NM_028778; ENSMUST00000072177; ENSMUST00000082125; ENSMUST00000128661; ENSMUST00000133246; BC033302; BC046833; OTTMUST00000052118; OTTMUST00000052119; OTTMUST00000052120; OTTMUST00000052121; uc007coo.2; uc007cop.2	Nuak2	NUAK family, SNF1-like kinase, 2
TC0100001193.mm.2	1.19	0.6942	NM_172516; ENSMUST00000045110; BC130226; uc007cou.1; uc007cov.1; uc011wrw.1	Dstyk	dual serine/threonine and tyrosine protein kinase
TC0100001195.mm.2	1.27	0.2457	NM_172517; ENSMUST00000027700; BC057632; uc007cow.2; uc007cox.2; uc007coy.2	Rbbp5	retinoblastoma binding protein 5
TC0100001196.mm.2	-1.37	0.0742	NM_029025; ENSMUST00000058167; BC095954; BC120863; BC132045; uc007coz.2	Tmem81	transmembrane protein 81
TC0100001200.mm.2	-1.1	0.3148	NM_010732; ENSMUST00000027706; ENSMUST00000159088; BC056458; OTTMUST00000072558; OTTMUST00000072559; uc007cpi.2	Lrrn2	leucine rich repeat protein 2, neuronal
TC0100001201.mm.2	-1.03	0.445	NM_001099276; ENSMUST00000077730; ENSMUST00000124934; ENSMUST00000145153; ENSMUST00000153707; BC132141; OTTMUST00000052037; OTTMUST00000052038; OTTMUST00000052039; OTTMUST00000052040; uc007cpq.1; uc007cpr.1; uc011wry.1	Pik3c2b	phosphoinositide-3-kinase, class 2, beta polypeptide
TC0100001202.mm.2	1.1	0.4441	NM_133819; ENSMUST00000052529; ENSMUST00000122956; OTTMUST00000052463; OTTMUST00000052464; uc007cps.2; uc007cpt.2	Ppp1r15b	protein phosphatase 1, regulatory (inhibitor) subunit 15b
TC0100001204.mm.2	-1.28	0.1017	NM_001160268; NM_182930; ENSMUST00000038295; ENSMUST00000105082; BC054547; uc007cpu.2; uc007cpv.2; uc007cpx.2	Plekha6	pleckstrin homology domain containing, family A member 6
TC0100001205.mm.2	-1.02	0.5232	NM_026680; NM_178260; ENSMUST00000007433; ENSMUST00000094557; ENSMUST00000178033; ENSMUST00000183489; ENSMUST00000184603; BC024448; BC117046; BC119348; OTTMUST00000117923; OTTMUST00000117928; OTTMUST00000117937; OTTMUST00000117938; uc007cqa.1; uc007cqe.1	Golt1a; Kiss1	golgi transport 1 homolog A (S. cerevisiae); KiSS-1 metastasis-suppressor
TC0100001206.mm.2	1.04	0.9337	NM_031192; NM_031193; BC011157; BC011473; BC061053; OTTMUST00000051330; OTTMUST00000051331; uc007cqf.1	Ren1; Ren2	renin 1 structural; renin 2 tandem duplication of Ren1
TC0100001207.mm.2	-1.26	0.0913	NM_175443; ENSMUST00000129213; ENSMUST00000131450; ENSMUST00000135222; ENSMUST00000147909; ENSMUST00000156832; BC145351; BC152310; OTTMUST00000066289; OTTMUST00000066290; OTTMUST00000066291; OTTMUST00000066292; OTTMUST00000066293; uc007cqg.2; uc007cqh.3; uc007cqi.3; uc011wsa.2	Etnk2	ethanolamine kinase 2
TC0100001218.mm.2	-1.07	0.7507	NM_021355; ENSMUST00000048183; ENSMUST00000162779; BC064779; OTTMUST00000088428; OTTMUST00000088429; uc007crd.1	Fmod	fibromodulin
TC0100001220.mm.2	-1.02	0.9453	NM_001284524; NM_001284525; NM_027979; ENSMUST00000086475; ENSMUST00000159963; ENSMUST00000160060; BC138765; OTTMUST00000051642; OTTMUST00000051643	Chit1	chitinase 1 (chitotriosidase)
TC0100001222.mm.2	1.18	0.579	NM_007695; ENSMUST00000082060; ENSMUST00000132873; ENSMUST00000133701; ENSMUST00000134812; ENSMUST00000139254; ENSMUST00000144819; ENSMUST00000153856; ENSMUST00000156873; BC003780; BC004734; BC005611; OTTMUST00000074544; OTTMUST00000074545; OTTMUST00000074546; OTTMUST00000074547; OTTMUST00000074548; OTTMUST00000074549; OTTMUST00000077094; uc007crg.2	Chil1	chitinase-like 1
TC0100001223.mm.2	1.06	0.7296	NM_016749; ENSMUST00000038445; BC116684; BC118050; uc007crh.1; uc007cri.1	Mybph	myosin binding protein H
TC0100001225.mm.2	1.13	0.3586	NM_031189; ENSMUST00000027730; BC048683; BC068019; uc007crl.2	Myog	myogenin
TC0100001226.mm.2	1	0.9036	NM_173771; ENSMUST00000162187; BC116694; BC116697; uc007crt.2	4933406M09Rik	RIKEN cDNA 4933406M09 gene
TC0100001227.mm.2	-1.01	0.8597	NM_028057; ENSMUST00000027726; ENSMUST00000127412; ENSMUST00000130836; ENSMUST00000133686; ENSMUST00000154237; ENSMUST00000172496; ENSMUST00000172795; ENSMUST00000173908; ENSMUST00000174315; BC016266; BC024618; OTTMUST00000057943; OTTMUST00000057944; OTTMUST00000057945; OTTMUST00000057946; OTTMUST00000061671; OTTMUST00000097210; OTTMUST00000097211; OTTMUST00000097212; OTTMUST00000097213; uc007cru…	Cyb5r1	cytochrome b5 reductase 1
TC0100001228.mm.2	1.03	0.91	NM_028320; ENSMUST00000027727; ENSMUST00000112237; ENSMUST00000148822; ENSMUST00000156433; BC014875; OTTMUST00000051762; OTTMUST00000051763; OTTMUST00000051764; OTTMUST00000051765; uc007crx.1; uc007cry.1	Adipor1	adiponectin receptor 1
TC0100001230.mm.2	-1.19	0.2098	NM_153128; ENSMUST00000027725; ENSMUST00000112232; ENSMUST00000116528; ENSMUST00000133721; ENSMUST00000141458; BC034514; OTTMUST00000050879; OTTMUST00000050880; OTTMUST00000050881; OTTMUST00000050882; uc007crz.1; uc007csa.1; uc007csb.1	Klhl12	kelch-like 12
TC0100001231.mm.2	-1.01	0.7903	NM_145510; ENSMUST00000047978; BC011166; BC024808; uc007csc.1	Rabif	RAB interacting factor
TC0100001234.mm.2	-1.11	0.5632	NM_152895; ENSMUST00000047714; ENSMUST00000112197; ENSMUST00000112198; ENSMUST00000133725; BC048180; BC057318; OTTMUST00000041390; OTTMUST00000041391; OTTMUST00000041392; OTTMUST00000041393; uc007csf.2; uc007csg.2; uc011wsg.1	Kdm5b	lysine (K)-specific demethylase 5B
TC0100001237.mm.2	-1.15	0.3093	NM_009307; ENSMUST00000121990; BC027019; OTTMUST00000073004; uc007csi.1; uc007csj.1; uc007csk.1	Syt2	synaptotagmin II
TC0100001240.mm.2	-1.48	0.0361	NM_001278115; NM_026024; ENSMUST00000027687; ENSMUST00000139617; BC029213; OTTMUST00000050817; OTTMUST00000050825	Ube2t	ubiquitin-conjugating enzyme E2T (putative)
TC0100001244.mm.2	1.05	0.9926	NM_177081; ENSMUST00000049449; ENSMUST00000167080; BC098475; BC138194; BC145190; uc007css.1; uc007cst.1; uc011wsh.1	Ptpn7	protein tyrosine phosphatase, non-receptor type 7
TC0100001245.mm.2	-1.06	0.6536	NM_026823; ENSMUST00000027684; ENSMUST00000123344; ENSMUST00000125774; ENSMUST00000141177; BC018479; OTTMUST00000052114; OTTMUST00000052115; OTTMUST00000052116; OTTMUST00000052117; uc007csu.1	Arl8a	ADP-ribosylation factor-like 8A
TC0100001249.mm.2	1.11	0.5445	NM_053106; ENSMUST00000059352; OTTMUST00000052499; uc007cta.1	Lmod1	leiomodin 1 (smooth muscle)
TC0100001252.mm.2	1.01	0.4089	NM_007791; ENSMUST00000027677; ENSMUST00000097561; BC006912; OTTMUST00000051741; OTTMUST00000051742; uc007cto.1	Csrp1	cysteine and glycine-rich protein 1
TC0100001254.mm.2	1.09	0.3298	NM_013750; ENSMUST00000038945; ENSMUST00000136445; BC023408; OTTMUST00000052474; OTTMUST00000052475; uc007ctq.2	Phlda3	pleckstrin homology-like domain, family A, member 3
TC0100001256.mm.2	-1.19	0.385	NM_133664; ENSMUST00000038760; BC016257; BC025580; BC031131; uc007ctt.1	Lad1	ladinin
TC0100001257.mm.2	-1	0.9111	NM_001130174; NM_001130175; NM_001130176; NM_001130177; NM_001130178; NM_001130179; NM_001130180; NM_001130181; NM_011619; ENSMUST00000027671; ENSMUST00000112085; ENSMUST00000112086; ENSMUST00000112087; ENSMUST00000178204; ENSMUST00000178854; ENSMUST00000179863; BC063753	Tnnt2	troponin T2, cardiac
TC0100001258.mm.2	-1.1	0.6634	NM_001160145; NM_001160146; NM_025439; ENSMUST00000063719; ENSMUST00000117950; ENSMUST00000118832; ENSMUST00000140545; ENSMUST00000165125; BC016524; OTTMUST00000073582; OTTMUST00000073584; OTTMUST00000073585; uc007cue.2; uc011wsv.1; uc011wsw.1; uc011wsx.1	Tmem9	transmembrane protein 9
TC0100001259.mm.2	-1.1	0.7506	NM_001270609; ENSMUST00000180436; OTTMUST00000112803	Ascl5	achaete-scute complex homolog 5 (Drosophila)
TC0100001260.mm.2	-1.01	0.7318	NM_001081023; NM_014193; ENSMUST00000112064; ENSMUST00000112068; ENSMUST00000159106; ENSMUST00000160641; ENSMUST00000161700; ENSMUST00000161865; OTTMUST00000085065; OTTMUST00000085066; OTTMUST00000085067; OTTMUST00000085068; OTTMUST00000085069; uc007cuf.1; uc007cug.1	Cacna1s	calcium channel, voltage-dependent, L type, alpha 1S subunit
TC0100001262.mm.2	1.03	0.5866	NM_001039472; ENSMUST00000075164; ENSMUST00000122892; ENSMUST00000127624; ENSMUST00000130864; ENSMUST00000165333; ENSMUST00000171381; OTTMUST00000066456; OTTMUST00000066457; OTTMUST00000066458; OTTMUST00000066459; OTTMUST00000094308; OTTMUST00000094309; uc007cul.1; uc007cum.1	Kif21b	kinesin family member 21B
TC0100001268.mm.2	-1.03	0.9196	NM_026500; ENSMUST00000027655; ENSMUST00000122959; ENSMUST00000129218; ENSMUST00000149783; BC023840; OTTMUST00000051238; OTTMUST00000051239; OTTMUST00000051240; OTTMUST00000051241; uc007cut.1; uc007cuu.2	Ddx59	DEAD (Asp-Glu-Ala-Asp) box polypeptide 59
TC0100001271.mm.2	1.13	0.5771	NM_001287179; ENSMUST00000047817; BC158132	Kif14	kinesin family member 14
TC0100001274.mm.2	1.27	0.0949	NM_001160251; NM_177643; ENSMUST00000047734; ENSMUST00000112046; BC003243; BC062153; OTTMUST00000052461; OTTMUST00000052462; uc007cuw.2; uc007cux.2	Zfp281	zinc finger protein 281
TC0100001292.mm.2	-1.08	0.2162	NM_177397; ENSMUST00000027643; BC107267; BC107268; OTTMUST00000066462; uc007cvm.1	Atp6v1g3	ATPase, H+ transporting, lysosomal V1 subunit G3
TC0100001294.mm.2	-1.1	0.2781	NM_001166501; NM_181347; ENSMUST00000094505; ENSMUST00000168527; BC141388; BC141389; OTTMUST00000083856; OTTMUST00000083857; OTTMUST00000083860; OTTMUST00000083867; OTTMUST00000085752; uc007cvy.2; uc007cvz.2; uc007cwb.2; uc011wtc.1	Dennd1b	DENN/MADD domain containing 1B
TC0100001302.mm.2	1.03	0.1865	NM_172643; ENSMUST00000039867; BC150859; OTTMUST00000051928; uc007cwg.2; uc011wtd.1	Zbtb41	zinc finger and BTB domain containing 41 homolog
TC0100001303.mm.2	1.44	0.0172	NM_009791; ENSMUST00000053364; OTTMUST00000046913; OTTMUST00000046914; OTTMUST00000046915; OTTMUST00000046916; uc007cwh.1; uc007cwi.1; uc007cwj.1	Aspm	asp (abnormal spindle)-like, microcephaly associated (Drosophila)
TC0100001304.mm.2	-1.06	0.9451	NM_031164; ENSMUST00000027615; ENSMUST00000141842; BC030166; OTTMUST00000050890; OTTMUST00000050892; uc007cwk.2	F13b	coagulation factor XIII, beta subunit
TC0100001308.mm.2	-1.23	0.8974	NM_001081027; ENSMUST00000119786; ENSMUST00000120709; ENSMUST00000120796; ENSMUST00000145077; OTTMUST00000074182; OTTMUST00000074238; OTTMUST00000074239; OTTMUST00000074307; uc007cww.1; uc011wth.1	Kcnt2	potassium channel, subfamily T, member 2
TC0100001313.mm.2	1.02	0.411	NM_020025; ENSMUST00000038252; BC046322; OTTMUST00000076604; uc007cwy.2	B3galt2	UDP-Gal:betaGlcNAc beta 1,3-galactosyltransferase, polypeptide 2
TC0100001316.mm.2	1.19	0.1608	NM_001038592; NM_001038593; NM_001038594; NM_023505; ENSMUST00000050491; ENSMUST00000111957; ENSMUST00000126514; ENSMUST00000129653; ENSMUST00000145571; ENSMUST00000145969; ENSMUST00000148600; ENSMUST00000149103; ENSMUST00000152435; BC132031; BC132033; BC145304; OTTMUST00000049271; OTTMUST00000049272; OTTMUST00000049273; OTTMUST00000049274; OTTMUST00000049275; OTTMUST00000049276; OTTMUST000000492…	Glrx2	glutaredoxin 2 (thioltransferase)
TC0100001317.mm.2	1.2	0.2991	NM_001159866; NM_019562; ENSMUST00000018333; BC006891; uc007cxe.2; uc007cxf.2	Uchl5	ubiquitin carboxyl-terminal esterase L5
TC0100001330.mm.2	1.29	0.0711	NM_001145807; NM_153539; ENSMUST00000074622; ENSMUST00000125331; ENSMUST00000128345; ENSMUST00000132847; ENSMUST00000166814; BC030498; BC099956; OTTMUST00000058815; OTTMUST00000058816; OTTMUST00000058817; OTTMUST00000058818; uc007cxo.2; uc007cxp.2; uc007cxq.2; uc007cxr.1	Brinp3	bone morphogenetic protein/retinoic acid inducible neural specific 3
TC0100001338.mm.2	-1.18	0.5233	NM_011198; ENSMUST00000035065; BC052900; uc007cxv.1	Ptgs2	prostaglandin-endoperoxide synthase 2
TC0100001339.mm.2	-1.13	0.7591	NM_001159730; NM_024458; ENSMUST00000165062; BC012507; BC021920; uc007cxw.1; uc007cxx.2; uc011wtl.1	Pdc	phosducin
TC0100001341.mm.2	1.07	0.6668	NM_133780; ENSMUST00000119161; ENSMUST00000124484; ENSMUST00000124973; ENSMUST00000128417; ENSMUST00000130779; ENSMUST00000131701; ENSMUST00000132257; ENSMUST00000132522; ENSMUST00000138718; ENSMUST00000141827; ENSMUST00000147769; ENSMUST00000150752; ENSMUST00000151563; ENSMUST00000152967; BC141406; BC141410; OTTMUST00000073088; OTTMUST00000073201; OTTMUST00000073202; OTTMUST00000073203; OTTMUST0…	Tpr	translocated promoter region, nuclear basket protein
TC0100001349.mm.2	1.31	0.0942	XM_993996.2	3110040M04Rik	PREDICTED: RIKEN cDNA 3110040M04 gene (3110040M04Rik), mRNA.
TC0100001351.mm.2	1.03	0.4636	NM_001039511; NM_001039512; NM_054102; ENSMUST00000023918; ENSMUST00000097543; ENSMUST00000111887; BC004092; uc007cym.1; uc007cyn.1; uc007cyo.1; uc007cyp.1	Ivns1abp	influenza virus NS1A binding protein
TC0100001353.mm.2	1.13	0.6242	NM_026876; ENSMUST00000065625; BC110425; BC132299; uc007cyr.1; uc007cys.1; uc007cyt.1; uc007cyu.1; uc007cyv.2; uc007cyw.2; uc029qua.1	Trmt1l	tRNA methyltransferase 1 like
TC0100001356.mm.2	-1.16	0.1361	NM_022018; ENSMUST00000086267; ENSMUST00000097541; ENSMUST00000111875; ENSMUST00000134499; ENSMUST00000148810; BC058234; BC137843; OTTMUST00000050970; OTTMUST00000050971; OTTMUST00000050972; OTTMUST00000050973; OTTMUST00000050974; uc007cyz.2; uc007cza.2; uc011wtn.1; uc011wto.1	Fam129a	family with sequence similarity 129, member A
TC0100001358.mm.2	1.08	0.3747	NM_001039644; ENSMUST00000059498; BC138658; BC138659; BC145357; BC145358; uc007czb.1; uc007czc.2; uc011wtp.1; uc011wtq.1	Edem3	ER degradation enhancer, mannosidase alpha-like 3
TC0100001365.mm.2	-1.05	0.3494	NM_177756; ENSMUST00000044311; ENSMUST00000127586; BC068118; OTTMUST00000059795; OTTMUST00000059796; uc007czg.2; uc011wtr.1	Colgalt2	collagen beta(1-O)galactosyltransferase 2
TC0100001367.mm.2	-1.26	0.1484	NM_001081197; ENSMUST00000068875; OTTMUST00000047134; uc007czi.1	Apobec4	apolipoprotein B mRNA editing enzyme, catalytic polypeptide-like 4 (putative)
TC0100001369.mm.2	-1.03	0.4774	NM_026369; ENSMUST00000077755; ENSMUST00000097536; ENSMUST00000143008; BC060143; OTTMUST00000052610; OTTMUST00000052611; OTTMUST00000052612; uc007czj.2; uc007czk.2	Arpc5	actin related protein 2/3 complex, subunit 5
TC0100001370.mm.2	-1.16	0.7645	NM_010877; ENSMUST00000027754; BC003730; uc007czm.1	Ncf2	neutrophil cytosolic factor 2
TC0100001373.mm.2	-1.04	0.6718	NM_175460; ENSMUST00000043313; BC089007; uc007czq.1; uc011wts.1	Nmnat2	nicotinamide nucleotide adenylyltransferase 2
TC0100001377.mm.2	-1.2	0.2539	NM_001033162; ENSMUST00000042373; ENSMUST00000136614; ENSMUST00000137861; BC113157; OTTMUST00000055224; OTTMUST00000055225; OTTMUST00000055226; uc007czx.1	Shcbp1l	Shc SH2-domain binding protein 1-like
TC0100001379.mm.2	1.15	0.966	NM_026380; ENSMUST00000041776; ENSMUST00000111810; ENSMUST00000111812; ENSMUST00000111814; ENSMUST00000111815; ENSMUST00000124500; ENSMUST00000147482; ENSMUST00000147700; ENSMUST00000147794; ENSMUST00000152114; BC065056; BC094577; OTTMUST00000051304; OTTMUST00000051305; OTTMUST00000051306; OTTMUST00000051307; OTTMUST00000051308; OTTMUST00000051309; OTTMUST00000051310; OTTMUST00000051311; OTTMUST0…	Rgs8	regulator of G-protein signaling 8
TC0100001381.mm.2	1.54	0.04	NM_011267; ENSMUST00000027748; BC010980; BC049968; BC055459; OTTMUST00000049392; uc007dae.2	Rgs16	regulator of G-protein signaling 16
TC0100001382.mm.2	-1.19	0.703	NM_011882; ENSMUST00000086209; ENSMUST00000182016; ENSMUST00000182131; ENSMUST00000182538; ENSMUST00000182722; ENSMUST00000183241; BC138013; OTTMUST00000114392; OTTMUST00000114394; OTTMUST00000114395; OTTMUST00000114396; OTTMUST00000114397; OTTMUST00000114398; uc007daf.1; uc007dag.2; uc007dah.1; uc007daj.2; uc011wtu.1	Rnasel	ribonuclease L (2, 5-oligoisoadenylate synthetase-dependent); ribonuclease L (2', 5'-oligoisoadenylate synthetase-dependent)
TC0100001385.mm.2	1	0.9004	NM_001008426; ENSMUST00000055314; uc007dao.1	Teddm1b	transmembrane epididymal protein 1B
TC0100001386.mm.2	-1.46	0.0631	NM_178244; ENSMUST00000050660; BC141344; BC141345; uc007dap.2	Teddm1a	transmembrane epididymal protein 1A
TC0100001387.mm.2	1	0.8719	NM_008131; NR_106194; ENSMUST00000086199; ENSMUST00000139476; ENSMUST00000140685; ENSMUST00000153134; ENSMUST00000154576; BC015086; OTTMUST00000039662; OTTMUST00000039663; OTTMUST00000039664; OTTMUST00000039665; OTTMUST00000050906	Glul; Mir8114	glutamate-ammonia ligase (glutamine synthetase); microRNA 8114
TC0100001392.mm.2	-1.02	0.612	NM_001204908; ENSMUST00000086195; uc029qug.1	Zfp648	zinc finger protein 648
TC0100001397.mm.2	-1.27	0.3647	NM_021433; ENSMUST00000027743; BC029205; uc007dbb.1; uc007dbc.1; uc007dbd.1	Stx6	syntaxin 6
TC0100001402.mm.2	1.04	0.9251	NM_001145781; NM_026683; NM_028250; ENSMUST00000035560; ENSMUST00000080138; ENSMUST00000097529; ENSMUST00000159339; BC115580; BC115581; OTTMUST00000088454; OTTMUST00000088455; OTTMUST00000088456; OTTMUST00000088457; uc007dbk.2; uc007dbl.2; uc011wtw.1	Acbd6	acyl-Coenzyme A binding domain containing 6
TC0100001409.mm.2	1.1	0.2806	NM_001160180; NM_001160181; NM_001160182; NM_022329; NM_172843; ENSMUST00000060404; ENSMUST00000065648; ENSMUST00000097526; ENSMUST00000111754; ENSMUST00000111757; ENSMUST00000125371; ENSMUST00000128941; ENSMUST00000131359; ENSMUST00000133152; BC064017; BC066790; BC092059; OTTMUST00000052163; OTTMUST00000052164; OTTMUST00000052165; OTTMUST00000052167; OTTMUST00000052177; OTTMUST00000052178; OTTMU…	Tor1aip2	torsin A interacting protein 2
TC0100001412.mm.2	1.04	0.7342	NM_130456; ENSMUST00000027896; BC067401; uc007dch.1	Nphs2	nephrosis 2, podocin
TC0100001414.mm.2	1.13	0.7233	ENSMUST00000102782	Gm2000	predicted gene 2000 [Source:MGI Symbol;Acc:MGI:3780170]
TC0100001419.mm.2	-1.2	0.248	NM_001136104; NM_009595; ENSMUST00000027888; ENSMUST00000166172; ENSMUST00000173929; BC137771; BC144897; OTTMUST00000095554; OTTMUST00000095555; OTTMUST00000095556; uc007dcl.2; uc011wuf.1; uc011wug.1	Abl2	v-abl Abelson murine leukemia viral oncogene 2 (arg, Abelson-related gene)
TC0100001425.mm.2	-1.23	0.8249	NM_028333; ENSMUST00000027885; ENSMUST00000111720; BC082563; OTTMUST00000054174; OTTMUST00000054175; uc007ddc.1; uc007ddd.2	Angptl1	angiopoietin-like 1
TC0100001431.mm.2	-1.18	0.3031	NR_027984; BC055845; BC055878; uc007ddi.1	2810025M15Rik	RIKEN cDNA 2810025M15 gene
TC0100001433.mm.2	-1.07	0.6276	NM_001033284; ENSMUST00000046743; ENSMUST00000119891; BC045198; uc007ddj.1; uc007ddk.1	BC026585	cDNA sequence BC026585
TC0100001434.mm.2	-1.12	0.9405	NM_001159986; NM_033354; NR_027641; ENSMUST00000027881; ENSMUST00000086130; ENSMUST00000111700; ENSMUST00000146873; ENSMUST00000155665; BC059194; OTTMUST00000054129; OTTMUST00000054130; OTTMUST00000054131; OTTMUST00000054132; OTTMUST00000054133; uc007ddl.2; uc007ddm.2; uc007ddn.2; uc007ddo.1	Sec16b	SEC16 homolog B (S. cerevisiae)
TC0100001438.mm.2	-1.24	0.1385	NM_001205204; NM_007495; ENSMUST00000046110; ENSMUST00000170718; BC094666; uc007ddr.3; uc007dds.3; uc007ddt.3; uc007ddu.3	Astn1	astrotactin 1
TC0100001442.mm.2	-1.03	0.9208	NM_011931; ENSMUST00000076894; BC082804; BC158002; uc007ddz.1	Rfwd2	ring finger and WD repeat domain 2
TC0100001447.mm.2	1.15	0.2294	NM_022312; ENSMUST00000111669; BC132392; BC138043; uc007dea.2	Tnr	tenascin R
TC0100001451.mm.2	1.34	0.1907	NM_001162896; NR_028111; ENSMUST00000060298; ENSMUST00000097513; ENSMUST00000163892; ENSMUST00000165923; ENSMUST00000168250; uc007deb.2; uc007dec.2	4930523C07Rik	RIKEN cDNA 4930523C07 gene
TC0100001452.mm.2	1.14	0.1905	NM_025474; ENSMUST00000078878; ENSMUST00000097193; ENSMUST00000135680; BC044057; OTTMUST00000052102; OTTMUST00000052103; OTTMUST00000052104; uc007def.1	Mrps14	mitochondrial ribosomal protein S14
TC0100001459.mm.2	-1	0.6684	NM_001024952; ENSMUST00000035911; ENSMUST00000161609; ENSMUST00000161708; BC138663; OTTMUST00000088460; OTTMUST00000088461; OTTMUST00000088462; uc007del.2	Rc3h1	RING CCCH (C3H) domains 1
TC0100001462.mm.2	1.04	0.5711	NM_080844; ENSMUST00000064725; BC019447; BC033377; uc007dem.2	Serpinc1	serine (or cysteine) peptidase inhibitor, clade C (antithrombin), member 1
TC0100001465.mm.2	1.63	0.3817	NM_001159930; ENSMUST00000028035; ENSMUST00000111618; ENSMUST00000111620; ENSMUST00000143486; ENSMUST00000155808; BC116944; BC116970; OTTMUST00000052614; OTTMUST00000052615; OTTMUST00000052616; OTTMUST00000052617; OTTMUST00000052618	Cenpl	centromere protein L
TC0100001466.mm.2	1.19	0.2614	NM_028664; ENSMUST00000052245; ENSMUST00000111608; ENSMUST00000125018; ENSMUST00000150721; BC049713; OTTMUST00000052534; OTTMUST00000052535; OTTMUST00000052536; uc007dfj.2	Ankrd45	ankyrin repeat domain 45
TC0100001468.mm.2	1.1	0.5466	NM_009452; ENSMUST00000028024; OTTMUST00000111962; uc007dfn.2	Tnfsf4	tumor necrosis factor (ligand) superfamily, member 4
TC0100001469.mm.2	1.16	0.6892	NM_183391; ENSMUST00000086084; BC137814; BC137815; OTTMUST00000066464; uc007dfo.2	Tnfsf18	tumor necrosis factor (ligand) superfamily, member 18
TC0100001473.mm.2	1.14	0.396	NM_001039045; NM_026078; ENSMUST00000028021; ENSMUST00000111594; ENSMUST00000159648; ENSMUST00000160881; BC006938; OTTMUST00000072955; OTTMUST00000072956; OTTMUST00000073019; OTTMUST00000073020; uc007dfx.1; uc007dfy.1	Pigc	phosphatidylinositol glycan anchor biosynthesis, class C
TC0100001475.mm.2	1.45	0.4915	NR_002870; NR_029796; NR_029810; uc007dgf.1	Dnm3os; Mir214; Mir199a-2	dynamin 3, opposite strand; microRNA 214; microRNA 199a-2
TC0100001477.mm.2	1.12	0.4319	ENSMUST00000159707; OTTMUST00000073488	Gm10176; AC138218.2	predicted gene 10176; novel protein
TC0100001479.mm.2	1.08	0.3411	NM_016796; ENSMUST00000050010; ENSMUST00000128704; ENSMUST00000132158; ENSMUST00000135241; ENSMUST00000138499; ENSMUST00000150040; ENSMUST00000155003; BC138753; BC138754; OTTMUST00000082750; OTTMUST00000082751; OTTMUST00000082752; OTTMUST00000082753; OTTMUST00000082754; OTTMUST00000082755; OTTMUST00000082756; uc007dgk.1; uc007dgl.1	Vamp4	vesicle-associated membrane protein 4
TC0100001481.mm.2	-1.03	0.9147	NM_010865; ENSMUST00000028020; BC125329; BC137606; uc007dgm.2	Myoc	myocilin
TC0100001491.mm.2	-1.01	0.595	NM_010629; ENSMUST00000027877; ENSMUST00000077642; BC040362; BC049100; OTTMUST00000044067; OTTMUST00000044068	Kifap3	kinesin-associated protein 3
TC0100001493.mm.2	-1.08	0.857	NM_001286002; NM_001286003; NM_028776; ENSMUST00000027876; ENSMUST00000159516; ENSMUST00000161908; ENSMUST00000162234; ENSMUST00000162920; ENSMUST00000163033; ENSMUST00000170359; BC043085; OTTMUST00000088468; OTTMUST00000088469; OTTMUST00000088470; OTTMUST00000088471; OTTMUST00000088472; OTTMUST00000088473; uc007dht.1; uc011wuu.1	Scyl3	SCY1-like 3 (S. cerevisiae)
TC0100001494.mm.2	1.24	0.2679	NM_027279; ENSMUST00000045694; ENSMUST00000111490; BC050143; BC052693; OTTMUST00000051801; OTTMUST00000051802; uc007dhv.2; uc007dhw.2	Mettl18	methyltransferase like 18
TC0100001495.mm.2	1.04	0.6642	NM_011345; ENSMUST00000027874; BC119083; BC120795; uc007dhx.1	Sele	selectin, endothelial cell
TC0100001496.mm.2	1.02	0.4023	NM_001164059; NM_011346; ENSMUST00000027871; ENSMUST00000097491; BC052681; uc007dhy.2; uc011wuv.1; uc011wuw.1	Sell	selectin, lymphocyte
TC0100001497.mm.2	1.04	0.7016	NM_011347; ENSMUST00000160000; ENSMUST00000161020; ENSMUST00000161152; ENSMUST00000162102; ENSMUST00000162746; BC109158; BC109159; OTTMUST00000088484; OTTMUST00000088485; OTTMUST00000088486; OTTMUST00000088487; OTTMUST00000088488; uc007dhz.2	Selp	selectin, platelet
TC0100001498.mm.2	-1.19	0.775	NM_007976; ENSMUST00000086040; OTTMUST00000088478; uc007dic.1	F5	coagulation factor V
TC0100001500.mm.2	1.04	0.4025	NM_001276455; NM_054087; ENSMUST00000044021; ENSMUST00000159230; ENSMUST00000160773; ENSMUST00000169394; BC034659; OTTMUST00000078223; OTTMUST00000078291; OTTMUST00000078292; OTTMUST00000092810	Slc19a2	solute carrier family 19 (thiamine transporter), member 2
TC0100001501.mm.2	1.14	0.9851	NM_029115; ENSMUST00000027867; BC048086; OTTMUST00000052657; uc007dif.2	Ccdc181	coiled-coil domain containing 181
TC0100001502.mm.2	-1.01	0.1566	NM_138314; NM_178071; ENSMUST00000086028; BC038021; BC049225; uc007dik.1; uc007dil.1	Nme7	NME/NM23 family member 7
TC0100001510.mm.2	-1.05	0.8628	NM_019759; ENSMUST00000027861; BC046420; uc007diq.1	Dpt	dermatopontin
TC0100001516.mm.2	1.37	0.7912	NM_001081126; ENSMUST00000111450; ENSMUST00000178700; BC137659; uc007dja.1; uc011wux.1; uc011wuy.1	Gpr161	G protein-coupled receptor 161
TC0100001520.mm.2	1.3	0.0495	NM_027430; ENSMUST00000027853; ENSMUST00000128633; ENSMUST00000138999; BC018324; OTTMUST00000054065; OTTMUST00000054066; OTTMUST00000054067; uc007djd.1	Mpc2	mitochondrial pyruvate carrier 2
TC0100001522.mm.2	-1.16	0.1233	NM_173029; ENSMUST00000027852; ENSMUST00000111439; ENSMUST00000111440; ENSMUST00000124037; ENSMUST00000148550; ENSMUST00000155216; BC138448; OTTMUST00000050855; OTTMUST00000050856; OTTMUST00000050857; OTTMUST00000050886; OTTMUST00000050887; OTTMUST00000050888; uc007dje.1; uc007djf.1; uc011wuz.1; uc011wva.1	Adcy10	adenylate cyclase 10
TC0100001526.mm.2	1.32	0.3723	NM_011804; ENSMUST00000040298; ENSMUST00000111432; ENSMUST00000140769; BC027426; OTTMUST00000051208; OTTMUST00000051209; OTTMUST00000051210; uc007djm.1; uc011wvb.1	Creg1	cellular repressor of E1A-stimulated genes 1
TC0100001527.mm.2	-1.22	0.4601	NM_001113391; NM_001113392; NM_001113393; NM_031162; NR_103716; ENSMUST00000005907; ENSMUST00000027849; ENSMUST00000086002; ENSMUST00000159070; ENSMUST00000161559; ENSMUST00000161971; ENSMUST00000162411; ENSMUST00000178336; BC052824; OTTMUST00000088612; OTTMUST00000088613; OTTMUST00000088614; OTTMUST00000088615; OTTMUST00000088616; OTTMUST00000088617; OTTMUST00000088618; uc007djn.2; uc007djo.2; u…	Cd247	CD247 antigen
TC0100001532.mm.2	-1.02	0.8892	NM_021610; ENSMUST00000027847; ENSMUST00000060833; ENSMUST00000166159; ENSMUST00000166860; BC008528; OTTMUST00000041022; OTTMUST00000092076; OTTMUST00000092077; uc007dkj.1	Gpa33	glycoprotein A33 (transmembrane)
TC0100001533.mm.2	-1.15	0.3238	NM_001164528; ENSMUST00000111416; OTTMUST00000051617; uc011wvd.1; uc011wve.1; uc011wvf.1; uc011wvg.1; uc011wvh.1; uc011wvi.1; uc011wvj.1	Ildr2	immunoglobulin-like domain containing receptor 2
TC0100001537.mm.2	1.08	0.9324	NM_030245; ENSMUST00000027846; ENSMUST00000132817; ENSMUST00000138148; ENSMUST00000138284; BC002307; BC027337; OTTMUST00000066478; OTTMUST00000066479; OTTMUST00000066480; OTTMUST00000066481; uc007dkl.2; uc007dkm.2	Tada1	transcriptional adaptor 1
TC0100001541.mm.2	1.13	0.7492	NM_001160261; NM_001160262; NM_175461; ENSMUST00000122929; ENSMUST00000126198; ENSMUST00000128373; ENSMUST00000156025; ENSMUST00000165874; BC132161; BC132525; OTTMUST00000085670; OTTMUST00000085671; OTTMUST00000085672; OTTMUST00000085673; uc007dks.2; uc007dkt.2; uc011wvo.1	Fam78b	family with sequence similarity 78, member B
TC0100001548.mm.2	1.29	0.3904	NM_001039483; ENSMUST00000097473; BC011457; BC019761; BC020098; uc007dkv.1	Tmco1	transmembrane and coiled-coil domains 1
TC0100001550.mm.2	1.08	0.4944	NM_019993; ENSMUST00000028004; BC003297; uc007dkx.1	Aldh9a1	aldehyde dehydrogenase 9, subfamily A1
TC0100001554.mm.2	-1.4	0.0668	NM_001159731; NM_009107; ENSMUST00000015987; ENSMUST00000111380; ENSMUST00000111384; ENSMUST00000111386; BC058401; OTTMUST00000054044; OTTMUST00000054045; OTTMUST00000054046; OTTMUST00000054047; uc007dla.2; uc007dlb.2	Rxrg	retinoid X receptor gamma
TC0100001555.mm.2	-1.1	0.6229	NM_033652; ENSMUST00000028003; ENSMUST00000111377; BC109167; BC109168; OTTMUST00000049415; OTTMUST00000049416; uc007dlc.1	Lmx1a	LIM homeobox transcription factor 1 alpha
TC0100001560.mm.2	1.13	0.1301	NM_009063; ENSMUST00000027997; ENSMUST00000152809; BC037683; OTTMUST00000049406; OTTMUST00000049407; uc007dlm.1	Rgs5	regulator of G-protein signaling 5
TC0100001563.mm.2	1.52	0.0506	NM_001033185; ENSMUST00000094348; ENSMUST00000175731; BC150846; BC172001	Ccdc190	coiled-coil domain containing 190
TC0100001567.mm.2	1.04	0.7259	NM_001033499; ENSMUST00000097470; ENSMUST00000162752; OTTMUST00000040239; OTTMUST00000040240; uc007dmb.1	Sh2d1b2	SH2 domain containing 1B2
TC0100001568.mm.2	-1.04	0.7495	NM_012009; ENSMUST00000179976; BC116698; BC117508; BC145540; BC171965; uc007dmc.1	Sh2d1b1	SH2 domain containing 1B1
TC0100001569.mm.2	1.14	0.6056	NM_001039593; ENSMUST00000056991; BC099563; BC132313; BC132315; uc007dmd.1	1700015E13Rik	RIKEN cDNA 1700015E13 gene
TC0100001570.mm.2	-1.12	0.4884	NM_177068; ENSMUST00000046792; BC025654; OTTMUST00000066476; uc007dmi.2	Olfml2b	olfactomedin-like 2B
TC0100001572.mm.2	-1.17	0.9806	ENSMUST00000180542	Gm26620	predicted gene, 26620 [Source:MGI Symbol;Acc:MGI:5477114]
TC0100001574.mm.2	1.07	0.8296	NM_144559; ENSMUST00000078825; BC027310; OTTMUST00000052638; uc007dmw.2	Fcgr4	Fc receptor, IgG, low affinity IV
TC0100001577.mm.2	1.58	0.0508	NM_001081275; ENSMUST00000027959; ENSMUST00000124157; ENSMUST00000127394; ENSMUST00000129651; ENSMUST00000143623; ENSMUST00000148200; ENSMUST00000151340; ENSMUST00000156789; BC061017; OTTMUST00000051410; OTTMUST00000051411; OTTMUST00000051412; OTTMUST00000051413; OTTMUST00000051414; OTTMUST00000051415; OTTMUST00000051416; OTTMUST00000051417; uc007dna.1	Cfap126	cilia and flagella associated protein 126
TC0100001578.mm.2	-1.06	0.9473	NM_008623; ENSMUST00000070758; ENSMUST00000111334; ENSMUST00000125565; ENSMUST00000149352; BC139139; BC141226; OTTMUST00000051092; OTTMUST00000051093; OTTMUST00000051094; OTTMUST00000051095; uc007dnc.1; uc007dnd.1	Mpz	myelin protein zero
TC0100001579.mm.2	-1.05	0.5969	NM_001243062; NM_001243063; NM_009803; ENSMUST00000005820; ENSMUST00000075469; ENSMUST00000111328; ENSMUST00000133075; ENSMUST00000137298; ENSMUST00000149404; ENSMUST00000152865; ENSMUST00000155126; BC089541; OTTMUST00000053615; OTTMUST00000053711; OTTMUST00000053712; OTTMUST00000053713; OTTMUST00000053714; OTTMUST00000053715; OTTMUST00000053716; OTTMUST00000053717; uc007dnf.2; uc007dng.2; uc007d…	Nr1i3	nuclear receptor subfamily 1, group I, member 3
TC0100001580.mm.2	-1.08	0.2438	NM_013474; ENSMUST00000005824; ENSMUST00000111319; ENSMUST00000111320; ENSMUST00000111321; BC031786; OTTMUST00000051427; OTTMUST00000051428; OTTMUST00000051437; OTTMUST00000051438; uc007dnk.2	Apoa2	apolipoprotein A-II
TC0100001581.mm.2	1.64	0.0091	NM_172845; ENSMUST00000111314; ENSMUST00000111315; BC027773; OTTMUST00000051062; OTTMUST00000051063; uc007dnn.1; uc007dno.1	Adamts4	a disintegrin-like and metallopeptidase (reprolysin type) with thrombospondin type 1 motif, 4
TC0100001582.mm.2	-1.22	0.5611	NM_020579; ENSMUST00000064272; ENSMUST00000111313; ENSMUST00000123954; ENSMUST00000125939; ENSMUST00000126699; ENSMUST00000129985; ENSMUST00000132890; ENSMUST00000138904; ENSMUST00000141114; ENSMUST00000141999; ENSMUST00000151863; BC013619; OTTMUST00000051448; OTTMUST00000051449; OTTMUST00000051450; OTTMUST00000051451; OTTMUST00000051452; OTTMUST00000051453; OTTMUST00000051454; OTTMUST00000051455…	B4galt3	UDP-Gal:betaGlcNAc beta 1,4-galactosyltransferase, polypeptide 3
TC0100001585.mm.2	1.02	0.6025	NM_001128609; NM_011615; ENSMUST00000064950; ENSMUST00000097467; ENSMUST00000111299; ENSMUST00000111300; ENSMUST00000127830; ENSMUST00000129116; ENSMUST00000131653; ENSMUST00000135150; ENSMUST00000142063; ENSMUST00000157015; BC023668; BC054445; OTTMUST00000051499; OTTMUST00000051512; OTTMUST00000051513; OTTMUST00000051514; OTTMUST00000051515; OTTMUST00000051516; OTTMUST00000051517; OTTMUST0000005…	Dedd	death effector domain-containing
TC0100001586.mm.2	1.42	0.7958	NM_011070; ENSMUST00000006579; ENSMUST00000135941; ENSMUST00000138323; BC026839; BC049606; OTTMUST00000051538; OTTMUST00000051539; OTTMUST00000051540; uc007doc.1	Pfdn2	prefoldin 2
TC0100001589.mm.2	-1.08	0.6512	NM_001122680; NM_027893; ENSMUST00000006578; ENSMUST00000094325; ENSMUST00000111286; BC024948; OTTMUST00000051296; OTTMUST00000051301; OTTMUST00000051302; uc007dof.2; uc011wwc.1	Pvrl4	poliovirus receptor-related 4
TC0100001590.mm.2	-1.11	0.7953	NM_001005508; ENSMUST00000056449; ENSMUST00000131607; ENSMUST00000135312; BC082573; OTTMUST00000051070; OTTMUST00000051071; OTTMUST00000051072; uc007doh.2; uc007doi.2	Arhgap30	Rho GTPase activating protein 30
TC0100001592.mm.2	1.13	0.2253	NM_172647; ENSMUST00000043839; ENSMUST00000144497; ENSMUST00000155913; BC021876; OTTMUST00000051546; OTTMUST00000051547; OTTMUST00000051548; uc007doo.1	F11r	F11 receptor
TC0100001593.mm.2	1.08	0.483	NM_019484; ENSMUST00000081527; BC099405; uc007dop.1	Alyref2	Aly/REF export factor 2
TC0100001595.mm.2	-1.32	0.1675	NM_018729; ENSMUST00000004829; BC145067; OTTMUST00000041041; uc007dor.1; uc007dos.1; uc029qup.1	Cd244	CD244 natural killer cell receptor 2B4
TC0100001597.mm.2	1.14	0.5134	NM_007649; ENSMUST00000015499; ENSMUST00000068584; BC060977; OTTMUST00000041023; uc007doz.1; uc007dpa.1	Cd48	CD48 antigen
TC0100001600.mm.2	-1.07	0.2071	NM_013730; ENSMUST00000015460; ENSMUST00000163992; BC117095; BC117099; OTTMUST00000091753; OTTMUST00000091754; uc007dpb.1; uc007dpc.1	Slamf1	signaling lymphocytic activation molecule family member 1
TC0100001602.mm.2	1.2	0.291	NM_001252472; NM_001289470; NM_013489; ENSMUST00000042302; ENSMUST00000128189; ENSMUST00000135386; ENSMUST00000136479; ENSMUST00000155802; BC140952; BC144736; OTTMUST00000066580; OTTMUST00000066581; OTTMUST00000066582; OTTMUST00000066583; uc007dpd.3; uc007dpe.2	Cd84	CD84 antigen
TC0100001603.mm.2	1.05	0.9885	ENSMUST00000097466; XR_140471.1	Gm10521	predicted gene 10521 [Source:MGI Symbol;Acc:MGI:3642358]; predicted gene 10521
TC0100001604.mm.2	-1.31	0.2802	NM_030710; ENSMUST00000171330; BC030031; uc007dpg.1; uc007dph.1; uc011wwh.1	Slamf6	SLAM family member 6
TC0100001605.mm.2	-1.11	0.2051	NM_009938; ENSMUST00000027833; ENSMUST00000122845; ENSMUST00000124289; ENSMUST00000126634; ENSMUST00000133909; ENSMUST00000135192; ENSMUST00000138407; ENSMUST00000142765; ENSMUST00000150298; ENSMUST00000152403; BC024070; BC047429; OTTMUST00000085713; OTTMUST00000085714; OTTMUST00000085715; OTTMUST00000085716; OTTMUST00000085718; OTTMUST00000085719; OTTMUST00000085720; OTTMUST00000085723; OTTMUST0…	Copa	coatomer protein complex subunit alpha
TC0100001606.mm.2	-1.21	0.2235	NM_001159525; NM_023041; ENSMUST00000075895; ENSMUST00000111252; ENSMUST00000127662; ENSMUST00000133081; ENSMUST00000133546; ENSMUST00000147799; BC019767; OTTMUST00000073427; OTTMUST00000073428; OTTMUST00000073429; OTTMUST00000073430; OTTMUST00000073431; OTTMUST00000073432; uc007dpq.2; uc011wwj.1	Pex19	peroxisomal biogenesis factor 19
TC0100001607.mm.2	1.14	0.3053	NM_153555; ENSMUST00000074144; BC023704; BC023804; uc007dpr.2; uc007dps.2; uc007dpt.2; uc007dpu.2; uc007dpv.2; uc007dpw.2; uc007dpx.2	Dcaf8	DDB1 and CUL4 associated factor 8
TC0100001610.mm.2	-1.05	0.7424	NM_080419; ENSMUST00000039506; ENSMUST00000085912; ENSMUST00000128508; ENSMUST00000139528; ENSMUST00000150598; ENSMUST00000155363; BC048387; OTTMUST00000050841; OTTMUST00000050842; OTTMUST00000050843; OTTMUST00000050844; OTTMUST00000050845; OTTMUST00000050846; uc007dqe.1	Igsf8	immunoglobulin superfamily, member 8
TC0100001611.mm.2	1.1	0.859	NM_001039484; ENSMUST00000056136; BC141088; uc007dqj.1	Kcnj10	potassium inwardly-rectifying channel, subfamily J, member 10
TC0100001613.mm.2	1.17	0.4221	NM_026234; ENSMUST00000052455; BC005650; BC083115; uc007dqk.2	Pigm	phosphatidylinositol glycan anchor biosynthesis, class M
TC0100001615.mm.2	-1.31	0.1223	NM_029612; ENSMUST00000027830; BC019477; OTTMUST00000050810; uc007dql.2	Slamf9	SLAM family member 9
TC0100001616.mm.2	-1.02	0.945	NM_001145800; NM_033608; ENSMUST00000052629; ENSMUST00000111235; ENSMUST00000125258; ENSMUST00000127052; ENSMUST00000127482; ENSMUST00000128638; ENSMUST00000132141; ENSMUST00000135267; ENSMUST00000140814; ENSMUST00000140816; ENSMUST00000141888; ENSMUST00000150855; ENSMUST00000155426; BC040281; OTTMUST00000085492; OTTMUST00000085493; OTTMUST00000085494; OTTMUST00000085495; OTTMUST00000085496; OTTM…	Igsf9	immunoglobulin superfamily, member 9
TC0100001617.mm.2	-1.12	0.977	NM_178598; ENSMUST00000111228; ENSMUST00000111230; ENSMUST00000138296; BC009076; BC049861; OTTMUST00000051327; OTTMUST00000051328; OTTMUST00000051329; uc007dqp.1	Tagln2	transgelin 2
TC0100001620.mm.2	1.41	0.0442	NM_027972; ENSMUST00000085894; ENSMUST00000159395; ENSMUST00000159792; ENSMUST00000160303; ENSMUST00000160531; ENSMUST00000161140; ENSMUST00000162988; BC150929; BC151048; BC151055; OTTMUST00000087589; OTTMUST00000087590; OTTMUST00000087593; OTTMUST00000087594; OTTMUST00000087595; OTTMUST00000087596; OTTMUST00000087597; uc007dqq.2	Cfap45	cilia and flagella associated protein 45
TC0100001621.mm.2	-1.03	0.8783	NM_177723; NR_027644; ENSMUST00000061835; ENSMUST00000177086; BC064106; OTTMUST00000110230; OTTMUST00000110231; uc007dqs.2; uc007dqt.2	Vsig8	V-set and immunoglobulin domain containing 8
TC0100001622.mm.2	-1.08	0.7393	NM_007768; ENSMUST00000038495; BC011124; uc011wwq.1	Crp	C-reactive protein, pentraxin-related
TC0100001625.mm.2	1.05	0.6688	NM_008763; ENSMUST00000038432; BC119298; BC119300; uc007dqz.2	Olfr16	olfactory receptor 16
TC0100001628.mm.2	-1.27	0.1268	NM_001001809; ENSMUST00000057548; BC104291; uc007drc.1	Olfr218	olfactory receptor 218
TC0100001629.mm.2	1.48	0.0122	NM_146881; ENSMUST00000056592; BC120856; uc007drd.2	Olfr1404	olfactory receptor 1404
TC0100001630.mm.2	1.01	0.668	NM_146651; ENSMUST00000059754; BC119223	Olfr418	olfactory receptor 418
TC0100001631.mm.2	1.72	0.0288	NM_001013779; ENSMUST00000135370; ENSMUST00000147604; ENSMUST00000151176; ENSMUST00000166137; ENSMUST00000173023; ENSMUST00000174263; BC009664; OTTMUST00000083366; OTTMUST00000084686; OTTMUST00000084687; OTTMUST00000098407; OTTMUST00000098408; uc011wws.1	Aim2	absent in melanoma 2
TC0100001632.mm.2	-1	0.4589	NM_175026; ENSMUST00000056071; BC096384; BC107378; BC107379; uc007drr.2; uc011wwu.1	Pyhin1	pyrin and HIN domain family, member 1
TC0100001634.mm.2	-1.53	0.636	NM_001162938; ENSMUST00000085876; ENSMUST00000169857; ENSMUST00000182880; OTTMUST00000085790; OTTMUST00000114223; uc007drt.1	Pydc3	pyrin domain containing 3
TC0100001636.mm.2	1.05	0.8743	NM_146717; ENSMUST00000052975; BC119238; uc007dsn.2	Olfr433	olfactory receptor 433
TC0100001637.mm.2	-1.07	0.2289	NM_146716; ENSMUST00000062665; BC106793; uc007dso.1	Olfr432	olfactory receptor 432
TC0100001638.mm.2	1.38	0.0455	NM_146718; ENSMUST00000055873; uc007dsp.1	Olfr430	olfactory receptor 430
TC0100001639.mm.2	-1	0.4889	NM_146722; ENSMUST00000060693; BC127973; uc007dsq.2	Olfr429	olfactory receptor 429
TC0100001640.mm.2	-1.3	0.3855	NM_001206926; NM_207158; BC104103; BC104104; BC106807; BC106808	Olfr426; Olfr427	olfactory receptor 426; olfactory receptor 427
TC0100001641.mm.2	1.19	0.521	NM_146721; ENSMUST00000053941; BC104096; BC104097; uc007dst.1	Olfr424	olfactory receptor 424
TC0100001642.mm.2	-1.34	0.0386	NM_146720; NR_047667; ENSMUST00000179386; BC119233; OTTMUST00000111791; uc011wwy.1	Olfr421-ps1	olfactory receptor 421, pseudogene 1
TC0100001643.mm.2	-1.17	0.122	NM_146305; ENSMUST00000068403; BC145885; uc007dsv.2	Olfr420	olfactory receptor 420
TC0100001644.mm.2	-1.18	0.3027	NM_011465; ENSMUST00000027817; ENSMUST00000156092; BC150747; OTTMUST00000073524; OTTMUST00000073563; uc007dsw.2	Spta1	spectrin alpha, erythrocytic 1
TC0100001646.mm.2	-1.28	0.0365	NM_025470; BC024348; OTTMUST00000088620; uc007dsy.2	Mptx1	mucosal pentraxin 1
TC0100001647.mm.2	1.17	0.9694	NM_207137; ENSMUST00000085862; uc007dsz.1	Olfr417	olfactory receptor 417
TC0100001648.mm.2	-1.18	0.6838	NM_146714; ENSMUST00000075329; BC131960; BC131962; uc007dta.2	Olfr248	olfactory receptor 248
TC0100001649.mm.2	1.08	0.8899	NM_146761; ENSMUST00000053178; BC106815; BC106816; uc007dtb.2	Olfr414	olfactory receptor 414
TC0100001650.mm.2	1.06	0.5007	NM_207694; ENSMUST00000085861; uc011wwz.1	Olfr220	olfactory receptor 220
TC0100001651.mm.2	1.03	0.6854	NM_019445; ENSMUST00000030039; BC094606; uc007dtd.2; uc007dte.1; uc011wxa.1; uc011wxb.1	Fmn2	formin 2
TC0100001653.mm.2	-1.14	0.4148	NM_133809; ENSMUST00000040250; ENSMUST00000097458; ENSMUST00000137174; ENSMUST00000140474; ENSMUST00000142223; ENSMUST00000150646; BC014683; OTTMUST00000062947; OTTMUST00000062948; OTTMUST00000062949; OTTMUST00000062950; OTTMUST00000062951; OTTMUST00000062952; uc007dto.1; uc007dtp.1; uc011wxc.1; uc011wxd.1	Kmo	kynurenine 3-monooxygenase (kynurenine 3-hydroxylase)
TC0100001654.mm.2	1.19	0.1885	NM_029453; ENSMUST00000094288; ENSMUST00000171939; uc007dtt.2; uc011wxe.1; uc011wxf.1	Wdr64	WD repeat domain 64
TC0100001656.mm.2	-1.13	0.204	NM_012012; ENSMUST00000039725; BC006671; uc007dtu.2	Exo1	exonuclease 1
TC0100001663.mm.2	1.22	0.0604	NM_029756; ENSMUST00000027785; ENSMUST00000056773; ENSMUST00000123409; ENSMUST00000133305; ENSMUST00000139589; ENSMUST00000150429; BC016244; BC025138; OTTMUST00000051035; OTTMUST00000051036; OTTMUST00000051037; OTTMUST00000051038; OTTMUST00000051039; OTTMUST00000051040	Sdccag8	serologically defined colon cancer antigen 8
TC0100001671.mm.2	-1.19	0.8192	NM_001012330; NM_013915; ENSMUST00000077225; ENSMUST00000094276; BC054529; BC054742; uc007dul.2; uc007dum.1; uc007dun.2; uc011wxi.2	Zbtb18	zinc finger and BTB domain containing 18
TC0100001675.mm.2	1.08	0.5361	NM_027077; ENSMUST00000016106; uc007dur.1	1700016C15Rik	RIKEN cDNA 1700016C15 gene
TC0100001677.mm.2	1.29	0.0422	XM_982472.3	Gm7068	PREDICTED: predicted gene 7068 (Gm7068), mRNA.
TC0100001678.mm.2	-1.37	0.1096	NM_001034899; ENSMUST00000094273; BC147679; BC147686; uc007duv.2; uc007duw.2; uc011wxj.1	Gm16432	predicted gene 16432
TC0100001680.mm.2	-1.01	0.4963	NM_024282; ENSMUST00000027783; ENSMUST00000159284; ENSMUST00000161075; BC002200; BC046816; OTTMUST00000073574; OTTMUST00000073575; OTTMUST00000073644; uc007dux.1; uc011wxk.1	Desi2	desumoylating isopeptidase 2
TC0100001684.mm.2	-1.24	0.8896	ENSMUST00000069568	Desi2	desumoylating isopeptidase 2
TC0100001685.mm.2	1.38	0.0691	NM_025511; ENSMUST00000027781; ENSMUST00000154437; BC055277; BC059717; OTTMUST00000052569; OTTMUST00000052570; uc007duz.1	Cox20	COX20 Cox2 chaperone
TC0100001688.mm.2	1.2	0.1573	NM_026626; ENSMUST00000027775; BC025062; uc007dve.1	Efcab2	EF-hand calcium binding domain 2
TC0100001692.mm.2	-1.38	0.0346	NM_001161665; ENSMUST00000160789; ENSMUST00000161017; BC056349; BC120791; BC137689; OTTMUST00000088621; OTTMUST00000088651; uc007dvf.1; uc007dvh.2	Kif26b	kinesin family member 26B
TC0100001698.mm.2	1.05	0.7321	NM_146105; ENSMUST00000040706; ENSMUST00000143270; ENSMUST00000144370; ENSMUST00000153962; BC034107; BC054802; OTTMUST00000054013; OTTMUST00000054014; OTTMUST00000054015; OTTMUST00000054016; uc007dvm.1; uc007dvn.1; uc007dvo.1	Cnst	consortin, connexin sorting protein
TC0100001699.mm.2	1.22	0.2044	NM_178653; ENSMUST00000040538; ENSMUST00000131039; ENSMUST00000134287; ENSMUST00000143936; ENSMUST00000144480; BC025803; OTTMUST00000052000; OTTMUST00000052001; OTTMUST00000052003; OTTMUST00000052004; OTTMUST00000052005; uc007dvp.1	Sccpdh	saccharopine dehydrogenase (putative)
TC0100001701.mm.2	-1.11	0.1498	ENSMUST00000097454	Gm10518	predicted gene 10518 [Source:MGI Symbol;Acc:MGI:3704205]
TC0100001703.mm.2	1.03	0.499	NM_001033285; ENSMUST00000076687; ENSMUST00000097450; ENSMUST00000097453; ENSMUST00000111117; ENSMUST00000129754; ENSMUST00000132894; ENSMUST00000133890; ENSMUST00000134959; ENSMUST00000135056; ENSMUST00000139002; ENSMUST00000143161; ENSMUST00000143176; ENSMUST00000143350; ENSMUST00000145181; ENSMUST00000145274; ENSMUST00000152582; BC158017; BC158095; OTTMUST00000051658; OTTMUST00000051700; OTTMU…	Cdc42bpa	CDC42 binding protein kinase alpha
TC0100001707.mm.2	1.04	0.8684	NM_001081175; ENSMUST00000070181; BC151160; BC157986; BC158000; OTTMUST00000051715; uc007dwg.1	Itpkb	inositol 1,4,5-trisphosphate 3-kinase B
TC0100001711.mm.2	1.22	0.9959	NM_007415; NR_105869; ENSMUST00000027777; BC012041; uc007dwi.1	Parp1; Mir6904	poly (ADP-ribose) polymerase family, member 1; microRNA 6904
TC0100001712.mm.2	1.12	0.9465	NM_001103182; ENSMUST00000085803; ENSMUST00000085804; uc007dwn.1; uc007dwo.1	Lin9	lin-9 homolog (C. elegans)
TC0100001713.mm.2	1.16	0.2686	NM_133225; ENSMUST00000027780; BC060602; uc007dwq.2	Acbd3	acyl-Coenzyme A binding domain containing 3
TC0100001720.mm.2	1.01	0.8411	NM_145943; ENSMUST00000038091; BC031781; uc007dwt.1	Sde2	SDE2 telomere maintenance homolog (S. pombe)
TC0100001721.mm.2	-1.02	0.8445	NM_177099; ENSMUST00000085797; ENSMUST00000155546; BC066224; OTTMUST00000050909; OTTMUST00000050910; uc007dwu.1	Lefty2	left-right determination factor 2
TC0100001722.mm.2	-1.04	0.8502	NM_133705; ENSMUST00000027802; BC006882; uc007dwv.2	Pycr2	pyrroline-5-carboxylate reductase family, member 2
TC0100001723.mm.2	-1.3	0.6755	NM_010094; ENSMUST00000037361; ENSMUST00000132087; BC050221; OTTMUST00000050907; OTTMUST00000050908; uc007dww.1	Lefty1	left right determination factor 1
TC0100001724.mm.2	-1.17	0.632	NM_144794; ENSMUST00000027800; ENSMUST00000159436; ENSMUST00000160508; ENSMUST00000160536; ENSMUST00000161523; ENSMUST00000161847; ENSMUST00000161942; ENSMUST00000162283; BC014795; BC019442; OTTMUST00000088576; OTTMUST00000088577; OTTMUST00000088578; OTTMUST00000088579; OTTMUST00000088580; OTTMUST00000088583; OTTMUST00000088584; OTTMUST00000088585; uc007dwx.1; uc007dwy.1	Tmem63a	transmembrane protein 63a
TC0100001726.mm.2	-1.06	0.2419	NM_001033819; ENSMUST00000036819; BC147378; BC147379; uc007dxa.1	9130409I23Rik	RIKEN cDNA 9130409I23 gene
TC0100001730.mm.2	-1.05	0.6581	NM_030131; ENSMUST00000075968; ENSMUST00000111057; ENSMUST00000111059; ENSMUST00000134115; BC065395; OTTMUST00000052605; OTTMUST00000052606; OTTMUST00000052607; OTTMUST00000052608; uc007dxe.2; uc011wxr.1	Cnih4	cornichon homolog 4 (Drosophila)
TC0100001734.mm.2	-1.35	0.1258	NM_001160211; NM_001160212; NM_028408; ENSMUST00000027795; ENSMUST00000161880; ENSMUST00000162685; BC115640; BC115641; OTTMUST00000088832; OTTMUST00000088833; OTTMUST00000088871; uc007dxh.2; uc007dxi.2; uc011wxs.1	Cnih3	cornichon homolog 3 (Drosophila)
TC0100001736.mm.2	1.25	0.286	OTTMUST00000088638; OTTMUST00000088639; OTTMUST00000088640; uc007dxk.1; uc007dxl.1	Dnah14	dynein, axonemal, heavy chain 14
TC0100001740.mm.2	1.05	0.4105	NM_012058; ENSMUST00000027792; ENSMUST00000111018; BC039648; BC090254; OTTMUST00000052511; OTTMUST00000052512; uc007dxu.2; uc007dxv.2	Srp9	signal recognition particle 9
TC0100001745.mm.2	1.07	0.2585	NM_173378; ENSMUST00000117245; OTTMUST00000066841; uc007dyc.1; uc007dyd.1	Trp53bp2	transformation related protein 53 binding protein 2
TC0100001749.mm.2	-1.36	0.4375	NM_001145806; NM_130890; ENSMUST00000048941; ENSMUST00000168514; BC125504; BC125508; uc007dyh.2; uc007dyi.2; uc011wxv.1	Capn8	calpain 8
TC0100001752.mm.2	-1.17	0.2001	NM_144796; ENSMUST00000085724; ENSMUST00000153348; ENSMUST00000155229; BC021842; OTTMUST00000066786; OTTMUST00000067235; OTTMUST00000067236; uc007dyk.1	Susd4	sushi domain containing 4
TC0100001754.mm.2	-1.02	0.7336	NM_016928; ENSMUST00000110997; BC125240; BC125247; BC125261; uc007dyl.1	Tlr5	toll-like receptor 5
TC0100001755.mm.2	1.08	0.1951	NM_181732; ENSMUST00000109166; BC057183; BC086763; uc008icu.2; uc012bom.1; uc029quz.1	Aida	axin interactor, dorsalization associated
TC0100001756.mm.2	1.05	0.4019	NM_001277957; NM_001277958; NM_001277959; NM_021466; ENSMUST00000097043; BC061106; BC138425; uc008icz.1; uc008ida.2	Taf1a	TATA box binding protein (Tbp)-associated factor, RNA polymerase I, A
TC0100001757.mm.2	1.19	0.7491	NM_030175; ENSMUST00000065900; BC034362; uc012bop.1	Hhipl2	hedgehog interacting protein-like 2
TC0100001765.mm.2	1.04	0.9954	NM_022019; ENSMUST00000048655; ENSMUST00000139839; BC025066; OTTMUST00000085760; OTTMUST00000085761; uc007dym.1	Dusp10	dual specificity phosphatase 10
TC0100001779.mm.2	1	0.364	NM_001163754; ENSMUST00000069652; BC057872; uc007dyu.2; uc007dyv.2; uc007dyw.2; uc007dyx.1	Rab3gap2	RAB3 GTPase activating protein subunit 2
TC0100001786.mm.2	1.2	0.5503	NM_011794; ENSMUST00000027916; ENSMUST00000110965; ENSMUST00000137757; ENSMUST00000151769; BC011036; OTTMUST00000050820; OTTMUST00000050821; OTTMUST00000050822; OTTMUST00000050823; uc007dzc.1; uc007dzd.1	Bpnt1	bisphosphate 3-nucleotidase 1; bisphosphate 3'-nucleotidase 1
TC0100001787.mm.2	-1.22	0.2616	NM_029735; ENSMUST00000046514; BC141049; uc007dze.1; uc007dzf.1; uc007dzg.1; uc007dzh.1	Eprs	glutamyl-prolyl-tRNA synthetase
TC0100001788.mm.2	-1	0.2942	NM_001033286; ENSMUST00000061093; uc007dzk.1	Slc30a10	solute carrier family 30, member 10
TC0100001801.mm.2	1.05	0.9942	NM_033077; ENSMUST00000045108; BC139286; BC139287; OTTMUST00000072281; uc007dzs.1	D1Pas1	DNA segment, Chr 1, Pasteur Institute 1
TC0100001804.mm.2	1.05	0.6021	NM_026367; ENSMUST00000044812; ENSMUST00000065573; ENSMUST00000097443; ENSMUST00000110943; ENSMUST00000159748; ENSMUST00000160471; ENSMUST00000160481; ENSMUST00000160570; ENSMUST00000161260; BC054810; OTTMUST00000055489; OTTMUST00000055490; OTTMUST00000055491; OTTMUST00000055493; OTTMUST00000055646; OTTMUST00000055647; OTTMUST00000055648; OTTMUST00000055649; uc007dzx.2; uc007dzy.2; uc011wye.1; uc…	Gpatch2	G patch domain containing 2
TC0100001806.mm.2	-1.1	0.9299	NM_001243792; NM_011935; ENSMUST00000027906; ENSMUST00000110938; ENSMUST00000110939; ENSMUST00000127489; ENSMUST00000152927; BC082324; OTTMUST00000053412; OTTMUST00000053413; OTTMUST00000053430; OTTMUST00000053595; OTTMUST00000053596; uc007eaa.2; uc007eab.2; uc011wyg.2	Esrrg	estrogen-related receptor gamma
TC0100001812.mm.2	-1.01	0.9498	NM_021408; ENSMUST00000060479; ENSMUST00000124358; ENSMUST00000127077; ENSMUST00000142159; ENSMUST00000142189; OTTMUST00000044109; OTTMUST00000044110; OTTMUST00000044111; OTTMUST00000044112; OTTMUST00000044113; uc007ead.1; uc007eae.1; uc007eaf.1; uc007eag.1; uc007eah.1	Ush2a	Usher syndrome 2A (autosomal recessive, mild)
TC0100001821.mm.2	-1.18	0.1092	NM_008976; ENSMUST00000027898; ENSMUST00000097442; ENSMUST00000128275; ENSMUST00000148129; OTTMUST00000052440; OTTMUST00000064631; OTTMUST00000064632; uc007eas.1; uc007eat.1; uc007eau.1; uc007eav.1; uc007eaw.1; uc011wyk.1; uc011wyl.1	Ptpn14	protein tyrosine phosphatase, non-receptor type 14
TC0100001831.mm.2	1.14	0.4681	NM_001199020; NM_021421; NR_037578; NR_037579; ENSMUST00000027947; ENSMUST00000066632; ENSMUST00000110899; ENSMUST00000123384; ENSMUST00000130298; ENSMUST00000134187; ENSMUST00000135364; ENSMUST00000137608; ENSMUST00000144693; ENSMUST00000146048; BC024907; OTTMUST00000051004; OTTMUST00000051005; OTTMUST00000051006; OTTMUST00000051007; OTTMUST00000051008; OTTMUST00000051009; OTTMUST00000051010; OT…	Angel2	angel homolog 2 (Drosophila)
TC0100001833.mm.2	-1.15	0.3029	NR_027298; uc011wyo.1	A230020J21Rik	RIKEN cDNA A230020J21 gene
TC0100001834.mm.2	-1.37	0.0677	NM_029336; ENSMUST00000077889; uc007ebw.2	Spata45	spermatogenesis associated 45
TC0100001836.mm.2	-1.02	0.8303	NM_198654; ENSMUST00000076952; ENSMUST00000078259; ENSMUST00000139340; BC029086; OTTMUST00000073527; OTTMUST00000073528; OTTMUST00000073529; uc007eca.2; uc011wyq.1	Nsl1	NSL1, MIND kinetochore complex component, homolog (S. cerevisiae)
TC0100001837.mm.2	-1.02	0.9005	NM_030060; ENSMUST00000027943; BC117083; BC117085; uc007ecc.1; uc007ecd.1	Batf3	basic leucine zipper transcription factor, ATF-like 3
TC0100001844.mm.2	-1.27	0.0546	NM_025864; ENSMUST00000027940; BC027151; OTTMUST00000073369; uc007ech.1	Tmem206	transmembrane protein 206
TC0100001853.mm.2	-1.31	0.215	NM_178632; ENSMUST00000045450; BC054120; uc007eco.1; uc007ecp.1; uc007ecq.1; uc007ecr.1	Ints7	integrator complex subunit 7
TC0100001855.mm.2	1.19	0.1982	NM_001134829; NM_172266; ENSMUST00000110855; ENSMUST00000110856; ENSMUST00000130876; ENSMUST00000133076; ENSMUST00000138494; BC013667; OTTMUST00000051902; OTTMUST00000051903; OTTMUST00000051904; OTTMUST00000051905; OTTMUST00000051906; uc007ecs.3; uc007ect.3; uc007ecu.3	Lpgat1	lysophosphatidylglycerol acyltransferase 1
TC0100001858.mm.2	-1.41	0.6768	NM_010892; ENSMUST00000027931; ENSMUST00000126446; ENSMUST00000136733; ENSMUST00000150839; BC010302; BC011316; BC057576; OTTMUST00000066790; OTTMUST00000066791; OTTMUST00000066792; OTTMUST00000066793; uc007ecw.2; uc007ecx.2; uc011wyv.1	Nek2	NIMA (never in mitosis gene a)-related expressed kinase 2
TC0100001859.mm.2	1.14	0.1864	NM_009579; ENSMUST00000044954; ENSMUST00000161756; BC052166; OTTMUST00000051885; OTTMUST00000051886; uc007edc.1	Slc30a1	solute carrier family 30 (zinc transporter), member 1
TC0100001860.mm.2	-1.51	0.163	NM_001177900; NM_023727; ENSMUST00000053463; ENSMUST00000175680; ENSMUST00000180463; ENSMUST00000181512; BC017602; BC103778; BC116935; BC116937; OTTMUST00000111011; OTTMUST00000112818; OTTMUST00000112819	Rd3	retinal degeneration 3
TC0100001863.mm.2	-1.07	0.3644	NM_001038607; NM_010600; ENSMUST00000078470; ENSMUST00000110844; ENSMUST00000151152; BC109012; BC109013; OTTMUST00000060175; OTTMUST00000060176; OTTMUST00000060177	Kcnh1	potassium voltage-gated channel, subfamily H (eag-related), member 1
TC0100001871.mm.2	-1.35	0.0368	NM_001277928; NM_008484; ENSMUST00000016315; ENSMUST00000159955; ENSMUST00000161526; ENSMUST00000162180; ENSMUST00000162977; BC008516; OTTMUST00000062678; OTTMUST00000062679; OTTMUST00000062716; OTTMUST00000062717; uc007eee.1; uc007eek.1	Lamb3	laminin, beta 3
TC0100001877.mm.2	-1.17	0.1879	NM_008882; ENSMUST00000027952; ENSMUST00000124785; ENSMUST00000125381; ENSMUST00000135664; BC068155; OTTMUST00000042096; OTTMUST00000042105; OTTMUST00000042106; OTTMUST00000042107; uc007een.1; uc007eeo.1	Plxna2	plexin A2
TC0100001882.mm.2	-1.14	0.9321	NM_001111059; NM_133654; ENSMUST00000016638; ENSMUST00000110815; BC006607; uc007eep.2; uc007eeq.2	Cd34	CD34 antigen
TC0100001889.mm.2	-1.14	0.9021	NM_001011874; ENSMUST00000070533; ENSMUST00000159265; ENSMUST00000162897; OTTMUST00000065166; OTTMUST00000086624; OTTMUST00000086625; uc007aeu.1	Xkr4	X Kell blood group precursor related family member 4
TC0100001904.mm.2	1.28	0.3677	NM_001195662; NM_011283; ENSMUST00000027032; BC120927; BC120928; uc007aew.1; uc007aex.2	Rp1	retinitis pigmentosa 1 (human)
TC0100001905.mm.2	1.01	0.3142	NM_001289464; NM_001289465; NM_001289466; NM_001289467; NM_011441; ENSMUST00000027035; ENSMUST00000116652; uc007aey.1	Sox17	SRY (sex determining region Y)-box 17
TC0100001909.mm.2	-1.07	0.7341	NM_001177658; NM_025300; NR_033530; ENSMUST00000045689; ENSMUST00000115538; ENSMUST00000130201; ENSMUST00000132625; ENSMUST00000146665; ENSMUST00000156816; BC021304; BC027233; OTTMUST00000072659; OTTMUST00000072660; OTTMUST00000072661; OTTMUST00000072662; OTTMUST00000072663; OTTMUST00000072664; uc007afd.3; uc007afe.3; uc007aff.3	Mrpl15	mitochondrial ribosomal protein L15
TC0100001914.mm.2	1.48	0.01	NM_001177795; NM_021374; ENSMUST00000002533; ENSMUST00000118000; ENSMUST00000119256; ENSMUST00000133521; ENSMUST00000147158; ENSMUST00000156289; ENSMUST00000170566; BC116925; BC116929; OTTMUST00000072687; OTTMUST00000072688; OTTMUST00000072704; OTTMUST00000072705; OTTMUST00000072706; OTTMUST00000072707; OTTMUST00000092053; uc007afl.2	Rgs20	regulator of G-protein signaling 20
TC0100001920.mm.2	-1.05	0.4838	NM_010342; ENSMUST00000044180; uc011whw.1	Npbwr1	neuropeptides B/W receptor 1
TC0100001932.mm.2	1.04	0.659	NM_027671; ENSMUST00000115484; ENSMUST00000115488; ENSMUST00000126083; ENSMUST00000132064; ENSMUST00000134075; ENSMUST00000135046; ENSMUST00000140295; ENSMUST00000140302; ENSMUST00000144593; OTTMUST00000082929; OTTMUST00000082930; OTTMUST00000082931; OTTMUST00000082932; OTTMUST00000082933; OTTMUST00000082934; OTTMUST00000082935; OTTMUST00000082936	Sntg1	syntrophin, gamma 1
TC0100001942.mm.2	-1.34	0.0733	NR_015470; uc007agn.2; uc007ago.2	2610203C22Rik	RIKEN cDNA 2610203C22 gene
TC0100001943.mm.2	1.54	0.0124	NM_008651; ENSMUST00000088658; ENSMUST00000115468; ENSMUST00000160022; ENSMUST00000160451; BC103533; OTTMUST00000088260; OTTMUST00000088261; OTTMUST00000088262; OTTMUST00000088263	Mybl1	myeloblastosis oncogene-like 1
TC0100001944.mm.2	-1.07	0.469	NM_173443; ENSMUST00000057438; BC059209; OTTMUST00000052491	Vcpip1	valosin containing protein (p97)/p47 complex interacting protein 1
TC0100001949.mm.2	1.15	0.4446	NM_001285425; ENSMUST00000097824; ENSMUST00000185184; OTTMUST00000118029	Tcf24	transcription factor 24
TC0100001950.mm.2	1.3	0.062	NM_145692; ENSMUST00000027049; ENSMUST00000124874; ENSMUST00000130102; ENSMUST00000147000; ENSMUST00000155163; ENSMUST00000176398; BC022722; OTTMUST00000065319; OTTMUST00000065320; OTTMUST00000065321; OTTMUST00000065323; OTTMUST00000065324; OTTMUST00000110132	Ppp1r42	protein phosphatase 1, regulatory subunit 42
TC0100001952.mm.2	-1.11	0.6051	NM_001277101; NM_013715; NR_102282; ENSMUST00000027050; ENSMUST00000139578; ENSMUST00000150509; BC046753; OTTMUST00000072996; OTTMUST00000072997; OTTMUST00000072998	Cops5	COP9 (constitutive photomorphogenic) homolog, subunit 5 (Arabidopsis thaliana)
TC0100001955.mm.2	-1.1	0.6072	NM_001102430; ENSMUST00000088615; ENSMUST00000128834; ENSMUST00000131556; ENSMUST00000142497; ENSMUST00000156563; OTTMUST00000085576; OTTMUST00000085577; OTTMUST00000085578; OTTMUST00000085579; OTTMUST00000085580; uc007ahn.1; uc007aho.1; uc007ahp.1	Arfgef1	ADP-ribosylation factor guanine nucleotide-exchange factor 1(brefeldin A-inhibited)
TC0100001957.mm.2	-1.22	0.6178	NM_001289497; NM_177834; ENSMUST00000035577; ENSMUST00000140938; ENSMUST00000147575; ENSMUST00000153695; BC119559; BC119560; OTTMUST00000059299; OTTMUST00000059300; OTTMUST00000059301; OTTMUST00000059302	Cpa6	carboxypeptidase A6
TC0100001967.mm.2	1.01	0.5486	NM_172841; ENSMUST00000115402; ENSMUST00000115403; ENSMUST00000133201; ENSMUST00000136197; ENSMUST00000146763; ENSMUST00000147606; BC117943; OTTMUST00000053228; OTTMUST00000053229; OTTMUST00000053230; OTTMUST00000053231; OTTMUST00000053232; OTTMUST00000053233; uc007aif.1; uc007aig.1; uc007aih.1; uc007aii.1	Slco5a1	solute carrier organic anion transporter family, member 5A1
TC0100001968.mm.2	-1.07	0.5859	NM_001081209; ENSMUST00000047577; OTTMUST00000041405; uc007aik.1	Prdm14	PR domain containing 14
TC0100001969.mm.2	-1.12	0.2687	NM_008678; ENSMUST00000006037; ENSMUST00000068304; ENSMUST00000081713; ENSMUST00000124088; ENSMUST00000133232; ENSMUST00000139970; ENSMUST00000143603; ENSMUST00000145280; ENSMUST00000146784; ENSMUST00000147927; BC053387; OTTMUST00000051358; OTTMUST00000051367; OTTMUST00000051368; OTTMUST00000051369; OTTMUST00000051370; OTTMUST00000051371; OTTMUST00000051372; OTTMUST00000051373; OTTMUST00000051374…	Ncoa2	nuclear receptor coactivator 2
TC0100001978.mm.2	1.02	0.3892	NM_028173; ENSMUST00000027068; BC012401	Tram1	translocating chain-associating membrane protein 1
TC0100001980.mm.2	1.16	0.0996	NM_145381; ENSMUST00000027071; ENSMUST00000156222; BC004045; OTTMUST00000051280; OTTMUST00000051281; uc007aiu.2	Lactb2	lactamase, beta 2
TC0100001985.mm.2	-1.02	0.8216	NM_001252192; NM_010164; ENSMUST00000027066; ENSMUST00000080664; ENSMUST00000168081; BC060260; BC066860; uc007aiw.1; uc007aix.1; uc007aiy.1; uc007aiz.1	Eya1	eyes absent 1 homolog (Drosophila)
TC0100001987.mm.2	-1.13	0.6745	NM_010827; ENSMUST00000027062; BC103592; BC103593; BC103594; BC103623; uc007aja.2	Msc	musculin
TC0100001989.mm.2	-1.28	0.5193	NM_177781; ENSMUST00000041447; BC120563; BC131963; uc007ajc.1	Trpa1	transient receptor potential cation channel, subfamily A, member 1
TC0100001994.mm.2	-1.09	0.9555	NM_001033288; ENSMUST00000040695; BC147194; BC147195; OTTMUST00000065331; uc007ajj.1	Sbspon	somatomedin B and thrombospondin, type 1 domain containing
TC0100001995.mm.2	-1.08	0.9953	NM_001243238; ENSMUST00000115367; ENSMUST00000145070; ENSMUST00000151004	4930444P10Rik	RIKEN cDNA 4930444P10 gene
TC0100001996.mm.2	-1.07	0.6149	NM_011291; ENSMUST00000058437; ENSMUST00000125005; ENSMUST00000140597; ENSMUST00000141217; ENSMUST00000149566; ENSMUST00000151017; BC025909; BC051261; BC086786; BC096452; OTTMUST00000041073; OTTMUST00000041074; OTTMUST00000041075; OTTMUST00000041076; OTTMUST00000041077; OTTMUST00000041078; uc007ajl.3	Rpl7	ribosomal protein L7
TC0100001999.mm.2	-1.14	0.4893	NM_001111272; NM_025303; ENSMUST00000027052; ENSMUST00000054668; ENSMUST00000115359; ENSMUST00000115360; ENSMUST00000127420; ENSMUST00000128957; ENSMUST00000131257; ENSMUST00000144138; ENSMUST00000145092; ENSMUST00000149320; ENSMUST00000151888; ENSMUST00000153966; ENSMUST00000159558; ENSMUST00000162007; ENSMUST00000162435; ENSMUST00000162627; ENSMUST00000162751; BC025118; OTTMUST00000082849; OTTM…	Stau2	staufen (RNA binding protein) homolog 2 (Drosophila)
TC0100002002.mm.2	1.26	0.0694	NM_001271016; NM_001271017; NM_025773; NR_073122; ENSMUST00000117146; ENSMUST00000132919; ENSMUST00000133639; ENSMUST00000136455; ENSMUST00000182080; ENSMUST00000182554; BC020124; OTTMUST00000073645; OTTMUST00000073646; OTTMUST00000073647; OTTMUST00000073648; OTTMUST00000113103; OTTMUST00000113104	Ube2w	ubiquitin-conjugating enzyme E2W (putative)
TC0100002008.mm.2	1.01	0.2951	NM_026456; BC009104; BC028545; uc007ajv.1; uc007ajw.1	Tceb1	transcription elongation factor B (SIII), polypeptide 1
TC0100002012.mm.2	1.18	0.9531	NM_020604; ENSMUST00000038382; BC120839; BC137669; uc007aka.2	Jph1	junctophilin 1
TC0100002019.mm.2	-1.42	0.0436	NM_030033; ENSMUST00000026876; ENSMUST00000115340; ENSMUST00000115344; ENSMUST00000130669; OTTMUST00000053108; OTTMUST00000053109; OTTMUST00000053110; uc007aki.1; uc007akj.1; uc007akk.1	Crisp4	cysteine-rich secretory protein 4
TC0100002021.mm.2	1.18	0.7074	NM_001039123; ENSMUST00000097818; OTTMUST00000049517; uc007akm.1	Defb18	defensin beta 18
TC0100002022.mm.2	-1.1	0.5643	NM_001040027; NM_183124; OTTMUST00000049514; uc007akn.2; uc007ako.1	Gm15386; Defb41	predicted gene 15386; defensin beta 41
TC0100002025.mm.2	1.09	0.5539	ENSMUST00000073196; ENSMUST00000162030	Gm2710; Gm10075	predicted gene 2710 [Source:MGI Symbol;Acc:MGI:3780879]; predicted gene 10075 [Source:MGI Symbol;Acc:MGI:3710521]
TC0100002028.mm.2	-1.13	0.3387	NM_153179; ENSMUST00000088448; ENSMUST00000128051; ENSMUST00000132647; ENSMUST00000147480; OTTMUST00000064911; OTTMUST00000064912; OTTMUST00000064913; OTTMUST00000064914; uc007akv.1; uc007akw.1	Pkhd1	polycystic kidney and hepatic disease 1
TC0100002032.mm.2	1.04	0.5707	NM_145856; ENSMUST00000039046; uc007akz.2; uc007ala.2	Il17f	interleukin 17F
TC0100002033.mm.2	-1.11	0.4769	NM_008563; ENSMUST00000053266; BC031700; uc007alc.1	Mcm3	minichromosome maintenance deficient 3 (S. cerevisiae)
TC0100002038.mm.2	-1.01	0.8895	NM_177409; ENSMUST00000037998; BC018212; OTTMUST00000065709	Tram2	translocating chain-associating membrane protein 2
TC0100002042.mm.2	1.16	0.2322	NM_001160139; NM_023872; ENSMUST00000029667; ENSMUST00000115299; ENSMUST00000115300; ENSMUST00000134505; ENSMUST00000173058; ENSMUST00000173404; ENSMUST00000174183; OTTMUST00000047088; OTTMUST00000047089; OTTMUST00000054606; OTTMUST00000054607; OTTMUST00000097898; OTTMUST00000097899; OTTMUST00000097900; uc007alq.2; uc009uzv.1; uc011wio.1	Kcnq5	potassium voltage-gated channel, subfamily Q, member 5
TC0100002054.mm.2	1.04	0.6329	NM_001012623; NM_001012624; NM_001012625; NM_053270; NM_183018; uc007alr.1; uc007alx.2; uc007aly.1; uc029qni.1; uc029qnj.1; uc029qnk.1; uc029qnl.1; uc029qnm.1	Rims1	regulating synaptic membrane exocytosis 1
TC0100002061.mm.2	1.02	0.8227	NM_025746; ENSMUST00000073179; BC115556; uc007alz.1	4933415F23Rik	RIKEN cDNA 4933415F23 gene
TC0100002062.mm.2	-1.08	0.528	ENSMUST00000097807	Gm6420	predicted gene 6420
TC0100002063.mm.2	-1.02	0.2567	NM_001081079; ENSMUST00000027343; uc007amb.1	Ogfrl1	opioid growth factor receptor-like 1
TC0100002067.mm.2	1.01	0.9387	NM_028534; ENSMUST00000027339; ENSMUST00000129254; ENSMUST00000133398; ENSMUST00000136506; ENSMUST00000141330; ENSMUST00000148710; ENSMUST00000149737; BC006946; OTTMUST00000065602; OTTMUST00000065603; OTTMUST00000065604; OTTMUST00000065710; OTTMUST00000065711; OTTMUST00000065712; OTTMUST00000065836; uc007ami.1	Smap1	small ArfGAP 1
TC0100002070.mm.2	1.24	0.1318	NM_026503; ENSMUST00000027338; ENSMUST00000155767; BC028981; uc007amj.2	Sdhaf4	succinate dehydrogenase complex assembly factor 4
TC0100002071.mm.2	-1.38	0.5177	NM_026604; ENSMUST00000027337; BC070446; uc007amk.2; uc007aml.2; uc007amn.2; uc011wiq.1	Fam135a	family with sequence similarity 135, member A
TC0100002073.mm.2	1.17	0.6945	NM_007733; ENSMUST00000051344; ENSMUST00000115244; ENSMUST00000144297; BC118970; OTTMUST00000050756; OTTMUST00000050757; OTTMUST00000050758; uc007amq.1; uc007amr.1; uc011wir.1	Col19a1	collagen, type XIX, alpha 1
TC0100002081.mm.2	-1.1	0.607	NM_175642; ENSMUST00000041838; ENSMUST00000126096; ENSMUST00000126626; ENSMUST00000134022; ENSMUST00000135518; ENSMUST00000146592; ENSMUST00000151309; ENSMUST00000153568; ENSMUST00000154102; BC099951; uc007amv.2; uc007amw.2; uc007amy.1; uc011wis.1	Adgrb3	adhesion G protein-coupled receptor B3
TC0100002082.mm.2	-1.11	0.0491	NM_001204913; uc029qnn.1	Gm20172	predicted gene, 20172
TC0100002102.mm.2	1.1	0.8415	NM_001033764; ENSMUST00000097801; uc007amz.2	4931408C20Rik	RIKEN cDNA 4931408C20 gene
TC0100002106.mm.2	1.16	0.3173	NM_001013750; ENSMUST00000059937; BC150996; uc007anb.1	Gm597	predicted gene 597
TC0100002118.mm.2	-1.18	0.9597	NM_001081080; ENSMUST00000088310; BC137913; uc007ane.1; uc007anf.1; uc007ang.1	Phf3	PHD finger protein 3
TC0100002121.mm.2	1.06	0.6024	NM_011200; NR_002688; BC055039; BC086787; BC094447; BC150972; BC150981; OTTMUST00000050557; OTTMUST00000050558; OTTMUST00000050559; OTTMUST00000050560; OTTMUST00000050561; uc007anh.1; uc007ani.1	Ptp4a1; Gm13363	protein tyrosine phosphatase 4a1; predicted gene 13363
TC0100002127.mm.2	-1.02	0.9272	NR_033445; BC147514; BC147546; BC172083; uc007anj.2; uc007anl.2	4931428L18Rik	RIKEN cDNA 4931428L18 gene
TC0100002131.mm.2	1.02	0.9454	NM_001199956; uc011wiv.1	Gm9839	predicted gene 9839
TC0100002132.mm.2	1.44	0.028	NM_001164286; uc011wiw.1	Gm5415	predicted gene 5415
TC0100002136.mm.2	1.16	0.8749	NM_008922; ENSMUST00000027312; BC019500; uc007anr.1	Prim2	DNA primase, p58 subunit
TC0100002140.mm.2	1.23	0.1979	NM_145392; ENSMUST00000044691; ENSMUST00000155484; BC016230; BC028944; OTTMUST00000051772; OTTMUST00000051773; uc007any.1	Bag2	BCL2-associated athanogene 2
TC0100002141.mm.2	1.1	0.3351	NM_133817; ENSMUST00000019861; ENSMUST00000044455; ENSMUST00000115167; ENSMUST00000125723; ENSMUST00000130376; ENSMUST00000139143; ENSMUST00000140163; ENSMUST00000151055; BC019546; BC062154; OTTMUST00000051953; OTTMUST00000051954; OTTMUST00000051956; OTTMUST00000051958; OTTMUST00000051959; OTTMUST00000051961	Zfp451	zinc finger protein 451
TC0100002142.mm.2	1.19	0.3368	NM_001161816; uc011wiy.1	Gm15455	predicted gene 15455
TC0100002143.mm.2	1.21	0.1636	NM_177235; ENSMUST00000062289; ENSMUST00000115161; ENSMUST00000126724; ENSMUST00000129464; ENSMUST00000139700; BC057378; OTTMUST00000050966; OTTMUST00000050967; OTTMUST00000050968; OTTMUST00000050969; OTTMUST00000077983; uc007aoc.1; uc007aod.1; uc007aoe.1; uc011wiz.1	Bend6	BEN domain containing 6
TC0100002151.mm.2	-1.04	0.5541	NM_027159; ENSMUST00000042493; BC019430; uc011wja.1	Ccdc115	coiled-coil domain containing 115
TC0100002154.mm.2	-1.1	0.8277	NM_009356; ENSMUST00000047840; ENSMUST00000115071; BC145989; OTTMUST00000054210; OTTMUST00000054211; uc007aox.2; uc011wjb.1	Prss40	protease, serine 40
TC0100002157.mm.2	-1.26	0.0439	NR_033627; uc011wjd.1	AA619741	PHD finger protein 19 pseudogene
TC0100002163.mm.2	-1.08	0.6194	NM_001160235; NM_001160236; NM_174997; ENSMUST00000047534; ENSMUST00000140534; ENSMUST00000167518; ENSMUST00000170092; BC040511; BC043098; BC059247; OTTMUST00000051861; OTTMUST00000051862; uc007apj.2; uc011wje.1; uc011wjf.1	Fam168b	family with sequence similarity 168, member B
TC0100002175.mm.2	-1.24	0.1697	NM_198899; ENSMUST00000046875; ENSMUST00000172592; ENSMUST00000173082; ENSMUST00000173166; ENSMUST00000173250; ENSMUST00000173999; ENSMUST00000174142; ENSMUST00000174224; ENSMUST00000174266; ENSMUST00000174716; BC062936; BC068283; OTTMUST00000097354; OTTMUST00000097355; OTTMUST00000097356; OTTMUST00000097357; OTTMUST00000097358; OTTMUST00000097359; OTTMUST00000097360; OTTMUST00000097361; OTTMUST0…	Uggt1	UDP-glucose glycoprotein glucosyltransferase 1
TC0100002177.mm.2	1.16	0.3652	NM_153408; ENSMUST00000056946; BC056622; uc007aps.1; uc007apt.1	Neurl3	neuralized E3 ubiquitin protein ligase 3
TC0100002179.mm.2	-1	0.8505	NM_172652; ENSMUST00000010597; BC132293; uc007apz.1; uc007aqa.1; uc011wji.1; uc011wjj.1	Kansl3	KAT8 regulatory NSL complex subunit 3
TC0100002184.mm.2	-1.25	0.3956	NM_001013374; ENSMUST00000001171; ENSMUST00000115011; ENSMUST00000123583; ENSMUST00000125304; ENSMUST00000134594; ENSMUST00000152088; BC027226; BC046969; OTTMUST00000051147; OTTMUST00000051148; OTTMUST00000051149; OTTMUST00000051150; OTTMUST00000051151; OTTMUST00000051152; uc007aqc.1; uc007aqd.1; uc007aqe.1; uc007aqf.1	Lman2l	lectin, mannose-binding 2-like
TC0100002187.mm.2	-1.25	0.51	NM_001126047; ENSMUST00000114991; OTTMUST00000049349; OTTMUST00000049350; OTTMUST00000049351; OTTMUST00000049352; OTTMUST00000049353; OTTMUST00000049354; OTTMUST00000049355; OTTMUST00000049356; uc007aqs.2	Sema4c	sema domain, immunoglobulin domain (Ig), transmembrane domain (TM) and short cytoplasmic domain, (semaphorin) 4C
TC0100002188.mm.2	-1.03	0.5698	NM_001126046; NM_027957; NM_201365; ENSMUST00000114981; ENSMUST00000170295; BC050210; OTTMUST00000051776; OTTMUST00000051777; OTTMUST00000051778; OTTMUST00000051779; OTTMUST00000051781; uc007aqu.2; uc007aqv.3; uc011wjn.1	Fam178b	family with sequence similarity 178, member B
TC0100002189.mm.2	-1.16	0.545	NM_146107; ENSMUST00000043951; ENSMUST00000159448; ENSMUST00000159675; ENSMUST00000160043; ENSMUST00000160084; ENSMUST00000162662; ENSMUST00000162684; BC023020; OTTMUST00000086602; OTTMUST00000086603; OTTMUST00000086604; OTTMUST00000086606; OTTMUST00000086607; OTTMUST00000086608; uc007aqx.1	Actr1b	ARP1 actin-related protein 1B, centractin beta
TC0100002193.mm.2	-1.08	0.3764	NM_018872; ENSMUST00000027290; uc007arc.1; uc007ard.1	Tmem131	transmembrane protein 131
TC0100002203.mm.2	1.01	0.7981	NM_198006; ENSMUST00000027286; BC002137; OTTMUST00000052497; uc007aro.2	Coa5	cytochrome C oxidase assembly factor 5
TC0100002204.mm.2	1.17	0.1438	NM_173870; ENSMUST00000042161; ENSMUST00000143636; ENSMUST00000148047; ENSMUST00000149791; ENSMUST00000151952; ENSMUST00000154819; OTTMUST00000085506; OTTMUST00000085524; OTTMUST00000085536; OTTMUST00000085537; OTTMUST00000085538; uc007arr.2; uc007aru.2	Mgat4a	mannoside acetylglucosaminyltransferase 4, isoenzyme A
TC0100002207.mm.2	1.06	0.6503	NM_028096; ENSMUST00000160023; ENSMUST00000160589; ENSMUST00000162875; BC072639; uc007arw.1; uc007arx.2; uc007ary.1	2010300C02Rik	RIKEN cDNA 2010300C02 gene
TC0100002209.mm.2	-1.2	0.5558	NM_207228; ENSMUST00000041815; ENSMUST00000088072; ENSMUST00000114902; ENSMUST00000123082; ENSMUST00000134024; ENSMUST00000151735; ENSMUST00000155852; BC066782; OTTMUST00000058199; OTTMUST00000058200; OTTMUST00000058201; OTTMUST00000058202; OTTMUST00000058203; OTTMUST00000058204; OTTMUST00000058205; uc007asa.1; uc007asb.1; uc007asc.1; uc007asd.1	Tsga10	testis specific 10
TC0100002210.mm.2	1.25	0.4733	NM_026913; ENSMUST00000027257; ENSMUST00000127170; ENSMUST00000131754; ENSMUST00000138806; ENSMUST00000139725; BC020137; OTTMUST00000065724; OTTMUST00000065791; OTTMUST00000065792; OTTMUST00000065793; OTTMUST00000086539; uc007asi.1	Mitd1	MIT, microtubule interacting and transport, domain containing 1
TC0100002211.mm.2	-1.19	0.4222	NM_001033427; ENSMUST00000078307; BC147562; BC147567; OTTMUST00000065719; uc007ask.1	Lyg2	lysozyme G-like 2
TC0100002212.mm.2	1.08	0.9407	NM_027111; ENSMUST00000027254; ENSMUST00000114894; ENSMUST00000144184; BC119394; BC119396; OTTMUST00000052642; OTTMUST00000052643; uc007asl.1	Lyg1	lysozyme G-like 1
TC0100002213.mm.2	1.05	0.2965	NM_172054; ENSMUST00000162031; BC022947; BC083077; OTTMUST00000065804; OTTMUST00000065805; OTTMUST00000065806; OTTMUST00000065870; OTTMUST00000065871; OTTMUST00000065872; uc007asm.1; uc007asn.1	Txndc9	thioredoxin domain containing 9
TC0100002214.mm.2	-1.09	0.2714	NM_019570; ENSMUST00000027251; BC058093; uc007asp.1; uc007asq.1; uc007asr.1	Rev1	REV1 homolog (S. cerevisiae)
TC0100002215.mm.2	1.18	0.9057	ENSMUST00000027250; ENSMUST00000039827; ENSMUST00000095027; ENSMUST00000134963; ENSMUST00000136641; OTTMUST00000047163; OTTMUST00000047164; OTTMUST00000076584; OTTMUST00000076585; uc007asu.1	Aff3	AF4/FMR2 family, member 3
TC0100002228.mm.2	1.05	0.6125	NM_001029878; ENSMUST00000039612; ENSMUST00000147695; BC139127; BC139130; OTTMUST00000065718; uc007asx.1	Lonrf2	LON peptidase N-terminal domain and ring finger 2
TC0100002229.mm.2	1.03	0.7332	NM_145142; ENSMUST00000027249; BC132223; BC132225; uc007asy.1; uc007asz.1; uc007ata.1; uc011wjt.1	Chst10	carbohydrate sulfotransferase 10
TC0100002236.mm.2	-1.13	0.231	NM_018775; ENSMUST00000054462; BC065081; uc007atg.3; uc007ath.2	Tbc1d8	TBC1 domain family, member 8
TC0100002237.mm.2	1.01	0.5718	NM_001033135; ENSMUST00000062525; ENSMUST00000153381; BC115968; OTTMUST00000051939; OTTMUST00000051940; uc007atl.3	Rnf149	ring finger protein 149
TC0100002241.mm.2	1.49	0.0792	NM_170597; ENSMUST00000053355; BC116790; BC116792; uc007atm.1	Creg2	cellular repressor of E1A-stimulated genes 2
TC0100002242.mm.2	1.14	0.6314	NM_001145660; ENSMUST00000126760; ENSMUST00000151913; OTTMUST00000085534; OTTMUST00000085535; uc007atn.2	Rfx8	regulatory factor X 8
TC0100002243.mm.2	1.05	0.5666	NM_001177348; ENSMUST00000171319; uc007ato.2	Gm3646	predicted gene 3646
TC0100002251.mm.2	-1.01	0.9491	NM_172499; ENSMUST00000039672; ENSMUST00000131390; ENSMUST00000144385; BC057633; OTTMUST00000054180; OTTMUST00000054181; OTTMUST00000054182; uc007auo.1; uc007aup.1	Mfsd9	major facilitator superfamily domain containing 9
TC0100002260.mm.2	-1.24	0.1965	NM_001013025; ENSMUST00000095014; BC138866; BC138867; uc007ave.1; uc007avf.1; uc007avg.1; uc007avh.1	Tgfbrap1	transforming growth factor, beta receptor associated protein 1
TC0100002261.mm.2	1.16	0.874	NM_001289533; NM_010212; ENSMUST00000008280; BC021468	Fhl2	four and a half LIM domains 2
TC0100002266.mm.2	-1.25	0.2703	NM_026430; ENSMUST00000076997; ENSMUST00000126008; ENSMUST00000128261; ENSMUST00000134860; ENSMUST00000136179; ENSMUST00000136704; ENSMUST00000139451; ENSMUST00000153317; BC037049; OTTMUST00000075193; OTTMUST00000075194; OTTMUST00000075195; OTTMUST00000075196; OTTMUST00000075197; OTTMUST00000075198; OTTMUST00000075199; OTTMUST00000075200; uc007avq.1; uc011wka.1	Uxs1	UDP-glucuronate decarboxylase 1
TC0100002269.mm.2	1.01	0.3805	NM_001013799; ENSMUST00000061421; ENSMUST00000159881; ENSMUST00000162750; BC147328; BC147329; OTTMUST00000065797; OTTMUST00000065798; OTTMUST00000065799; uc007avv.1; uc007avw.1	Mettl21c	methyltransferase like 21C
TC0100002271.mm.2	-1.2	0.2158	ENSMUST00000168641	Gm8251	predicted gene 8251 [Source:MGI Symbol;Acc:MGI:3647616]
TC0100002274.mm.2	-1.11	0.5104	NM_207281; ENSMUST00000054801; ENSMUST00000150062; BC100531; OTTMUST00000065801; OTTMUST00000065802; uc007awk.1	Mettl21e	methyltransferase like 21E
TC0100002278.mm.2	-1.07	0.2006	NM_007737; ENSMUST00000086430; ENSMUST00000131535; ENSMUST00000134681; ENSMUST00000150143; BC055077; OTTMUST00000050640; OTTMUST00000050641; OTTMUST00000050642; OTTMUST00000050643; uc007awr.1; uc007aws.1	Col5a2	collagen, type V, alpha 2
TC0100002285.mm.2	1.16	0.3857	NM_016917; ENSMUST00000027137; BC003438; uc007awu.1; uc007awv.1; uc011wkh.1; uc011wki.1	Slc40a1	solute carrier family 40 (iron-regulated transporter), member 1
TC0100002287.mm.2	-1.1	0.9537	NR_037690; NR_037691; BC145241; BC145242; BC150733	Stk-ps2	serine/threonine kinase 2
TC0100002288.mm.2	-1.19	0.9442	NM_172653; ENSMUST00000027131; ENSMUST00000141226; BC052880; BC062918; OTTMUST00000050811; OTTMUST00000050812; uc007axc.1; uc007axd.1	Slc39a10	solute carrier family 39 (zinc transporter), member 10
TC0100002305.mm.2	1.28	0.0146	NM_028696; ENSMUST00000027279; BC095967; BC131923; BC132532; uc007axm.1; uc007axn.1; uc007axo.1; uc007axp.1	Nabp1	nucleic acid binding protein 1
TC0100002308.mm.2	-1.22	0.3601	NM_001161817; NM_010863; ENSMUST00000018561; ENSMUST00000046390; ENSMUST00000114537; ENSMUST00000114541; ENSMUST00000123299; ENSMUST00000126657; ENSMUST00000126952; ENSMUST00000135125; ENSMUST00000136273; ENSMUST00000136701; ENSMUST00000140731; ENSMUST00000140930; ENSMUST00000144694; ENSMUST00000145367; ENSMUST00000151525; BC046300; BC054786; OTTMUST00000039699; OTTMUST00000039700; OTTMUST0000003…	Myo1b	myosin IB
TC0100002314.mm.2	1.03	0.3928	NM_001081081; NM_001113383; ENSMUST00000114509; ENSMUST00000114510; ENSMUST00000114512; ENSMUST00000114513; ENSMUST00000123324; ENSMUST00000126221; ENSMUST00000129107; ENSMUST00000136654; ENSMUST00000138906; ENSMUST00000139273; ENSMUST00000142976; ENSMUST00000145514; ENSMUST00000147825; ENSMUST00000148917; ENSMUST00000151694; ENSMUST00000155587; ENSMUST00000156887; OTTMUST00000050743; OTTMUST0000…	Gls	glutaminase
TC0100002319.mm.2	1.03	0.2196	NM_008667; ENSMUST00000069792; ENSMUST00000167732; ENSMUST00000168082; ENSMUST00000170269; BC005627; BC016886; OTTMUST00000092056; OTTMUST00000092057; OTTMUST00000092058; OTTMUST00000092059; OTTMUST00000092060; uc007ayh.2	Nab1	Ngfi-A binding protein 1
TC0100002324.mm.2	-1.09	0.9445	NM_133829; NM_178081; ENSMUST00000087701; ENSMUST00000147421; ENSMUST00000147758; ENSMUST00000149887; ENSMUST00000156876; BC017534; OTTMUST00000083797; OTTMUST00000083798; OTTMUST00000083799; OTTMUST00000083800; OTTMUST00000083801; uc007ayl.3; uc007aym.1; uc007ayn.1	Mfsd6	major facilitator superfamily domain containing 6
TC0100002327.mm.2	1.27	0.1135	NM_008384; ENSMUST00000027271; ENSMUST00000159607; ENSMUST00000159725; ENSMUST00000162351; ENSMUST00000162576; ENSMUST00000177279; BC025072; OTTMUST00000065807; OTTMUST00000065808; OTTMUST00000065809; OTTMUST00000065810; OTTMUST00000065811; OTTMUST00000111209; uc007ayo.2	Inpp1	inositol polyphosphate-1-phosphatase
TC0100002330.mm.2	-1.06	0.1866	NM_144953; ENSMUST00000050567; ENSMUST00000114492; ENSMUST00000114493; BC048645; uc007ayr.1; uc007ays.1	1700019D03Rik	RIKEN cDNA 1700019D03 gene
TC0100002331.mm.2	1.47	0.1204	NM_027070; ENSMUST00000072235; uc007ayu.1	1700019A02Rik	RIKEN cDNA 1700019A02 gene
TC0100002332.mm.2	1.06	0.8554	NM_153556; ENSMUST00000027267; ENSMUST00000126412; ENSMUST00000126590; ENSMUST00000128337; ENSMUST00000133358; ENSMUST00000135246; ENSMUST00000142922; BC028939; OTTMUST00000051984; OTTMUST00000052021; OTTMUST00000052022; OTTMUST00000052023; OTTMUST00000052024; OTTMUST00000052025; OTTMUST00000052026; uc007ayv.2; uc007ayx.1	Pms1	postmeiotic segregation increased 1 (S. cerevisiae)
TC0100002333.mm.2	-1.02	0.8352	NM_133728; ENSMUST00000027264; ENSMUST00000123519; ENSMUST00000136468; ENSMUST00000147021; ENSMUST00000154402; BC013617; OTTMUST00000051332; OTTMUST00000051333; OTTMUST00000051334; OTTMUST00000051335; OTTMUST00000051336; uc007azf.1	Asnsd1	asparagine synthetase domain containing 1
TC0100002335.mm.2	-1.12	0.6496	NM_001252070; ENSMUST00000094964; uc007azi.1; uc029qom.1	Dnah7a	dynein, axonemal, heavy chain 7A
TC0100002337.mm.2	1.07	0.681	NM_133810; ENSMUST00000027263; BC006579; OTTMUST00000050819; uc007azj.2	Stk17b	serine/threonine kinase 17b (apoptosis-inducing)
TC0100002338.mm.2	-1.12	0.3942	NM_001001883; NM_172655; ENSMUST00000087659; ENSMUST00000097741; ENSMUST00000120904; ENSMUST00000146850; ENSMUST00000150677; ENSMUST00000152870; OTTMUST00000072479; OTTMUST00000072480; OTTMUST00000072493; OTTMUST00000072494; uc007azk.2; uc007azl.2; uc007azm.1; uc011wkw.2	Hecw2	HECT, C2 and WW domain containing E3 ubiquitin protein ligase 2
TC0100002348.mm.2	-1.08	0.6874	NM_001033194; ENSMUST00000041638; BC141157; uc007azp.1	Gtf3c3	general transcription factor IIIC, polypeptide 3
TC0100002349.mm.2	1.01	0.9842	NM_001163314; ENSMUST00000097739; uc007azr.3; uc011wky.2	Pgap1	post-GPI attachment to proteins 1
TC0100002350.mm.2	-1.17	0.7685	NM_001081433; ENSMUST00000044359; ENSMUST00000177679; ENSMUST00000177704; ENSMUST00000177919; ENSMUST00000178156; ENSMUST00000178226; ENSMUST00000178685; ENSMUST00000178905; ENSMUST00000178935; ENSMUST00000179030; ENSMUST00000179242; ENSMUST00000179398; ENSMUST00000180189; ENSMUST00000180327; BC157918; BC157951; BC172102; OTTMUST00000111387; OTTMUST00000111388; OTTMUST00000111389; OTTMUST00000111…	Ankrd44	ankyrin repeat domain 44
TC0100002353.mm.2	-1.15	0.7575	NM_031179; ENSMUST00000027127; uc007azw.2; uc007azx.2; uc007azy.1	Sf3b1	splicing factor 3b, subunit 1
TC0100002354.mm.2	1.06	0.5508	NM_010477; ENSMUST00000027123; ENSMUST00000127861; ENSMUST00000144077; BC016400; OTTMUST00000051674; OTTMUST00000051675; OTTMUST00000051676; uc007bab.2	Hspd1	heat shock protein 1 (chaperonin)
TC0100002356.mm.2	-1.05	0.8906	NM_028713; ENSMUST00000027121; ENSMUST00000114428; ENSMUST00000132055; ENSMUST00000133294; ENSMUST00000141107; BC026871; BC038341; OTTMUST00000051756; OTTMUST00000051757; OTTMUST00000051758; OTTMUST00000051759; OTTMUST00000051760; uc007bag.1; uc007bah.1; uc011wla.1	Rftn2	raftlin family member 2
TC0100002357.mm.2	1.14	0.5885	NM_001113367; NM_029267; ENSMUST00000087585; ENSMUST00000114423; ENSMUST00000159398; ENSMUST00000159564; ENSMUST00000161810; ENSMUST00000173983; ENSMUST00000174065; OTTMUST00000074608; OTTMUST00000074609; OTTMUST00000074610; OTTMUST00000074813; OTTMUST00000077676; OTTMUST00000095998; OTTMUST00000096025; uc007bal.1; uc007bam.1; uc011wlb.1	Boll	bol, boule-like (Drosophila)
TC0100002364.mm.2	-1.41	0.4018	NM_027661; ENSMUST00000062085; BC049724; uc007bar.2	Hsfy2	heat shock transcription factor, Y-linked 2
TC0100002365.mm.2	-1.1	0.4967	NM_139146; ENSMUST00000042857; ENSMUST00000114415; ENSMUST00000176759; ENSMUST00000177282; ENSMUST00000177424; BC138625; BC138626; OTTMUST00000055482; OTTMUST00000055483; OTTMUST00000104375; OTTMUST00000104376; OTTMUST00000104377; uc007bas.1; uc011wlc.1	Satb2	special AT-rich sequence binding protein 2
TC0100002371.mm.2	1.44	0.084	NM_001037742; ENSMUST00000079998; ENSMUST00000097732; ENSMUST00000160118; ENSMUST00000160837; ENSMUST00000161092; ENSMUST00000161727; ENSMUST00000161780; ENSMUST00000162663; ENSMUST00000162686; ENSMUST00000163039; BC132289; OTTMUST00000073855; OTTMUST00000073912; OTTMUST00000073913; OTTMUST00000073914; OTTMUST00000073916; OTTMUST00000073917; OTTMUST00000073918; OTTMUST00000075720; OTTMUST00000075…	Tyw5	tRNA-yW synthesizing protein 5
TC0100002376.mm.2	-1.15	0.2392	NM_001159864; NM_001159865; NR_027630; ENSMUST00000068000; ENSMUST00000114410; ENSMUST00000159826; ENSMUST00000160130; ENSMUST00000160614; ENSMUST00000161608; ENSMUST00000162410; ENSMUST00000163006; ENSMUST00000163061; ENSMUST00000164963; BC075692; OTTMUST00000089405; OTTMUST00000089406; OTTMUST00000089407; OTTMUST00000089408; OTTMUST00000089409; OTTMUST00000089410; OTTMUST00000089411; OTTMUST000…	Kctd18	potassium channel tetramerisation domain containing 18
TC0100002381.mm.2	1.16	0.432	NM_001042634; NR_027853; NR_027854; ENSMUST00000034868; ENSMUST00000123580; ENSMUST00000129303; ENSMUST00000129577; ENSMUST00000131051; ENSMUST00000135380; ENSMUST00000139787; ENSMUST00000141570; ENSMUST00000147258; ENSMUST00000148330; ENSMUST00000151338; ENSMUST00000156931; OTTMUST00000051743; OTTMUST00000051744; OTTMUST00000051745; OTTMUST00000051746; OTTMUST00000051747; OTTMUST00000051748; OTT…	Clk1	CDC-like kinase 1
TC0100002382.mm.2	1.11	0.9471	NM_001285826; NM_001285827; NM_027351; NM_027374; ENSMUST00000081677; ENSMUST00000114345; ENSMUST00000114348; ENSMUST00000117069; ENSMUST00000124550; BC060993; BC061645; OTTMUST00000052203; OTTMUST00000052204; OTTMUST00000052205; OTTMUST00000052206; OTTMUST00000052207; uc007bbv.2; uc007bbx.2; uc007bby.2	Ppil3	peptidylprolyl isomerase (cyclophilin)-like 3
TC0100002383.mm.2	1.12	0.3814	NM_001025378; NM_001271526; NM_008765; ENSMUST00000027198; ENSMUST00000114325; ENSMUST00000151723; BC015257; OTTMUST00000052154; OTTMUST00000052155; OTTMUST00000052156; uc007bcc.1	Orc2	origin recognition complex, subunit 2
TC0100002385.mm.2	1.13	0.0747	NM_172513; ENSMUST00000038372; ENSMUST00000097724; ENSMUST00000159185; ENSMUST00000159980; ENSMUST00000160546; ENSMUST00000161000; ENSMUST00000161600; BC068302; OTTMUST00000065877; OTTMUST00000065878; OTTMUST00000065879; OTTMUST00000065880; OTTMUST00000065881; OTTMUST00000065882; OTTMUST00000065883; uc007bch.2; uc007bci.2; uc007bcj.2	Fam126b	family with sequence similarity 126, member B
TC0100002388.mm.2	1.11	0.5165	NM_175370; ENSMUST00000055313; uc007bcm.2; uc011wll.2; uc011wlm.2	Als2cr12	amyotrophic lateral sclerosis 2 (juvenile) chromosome region, candidate 12 (human)
TC0100002392.mm.2	1.29	0.2895	NM_172406; ENSMUST00000027186; ENSMUST00000172685; ENSMUST00000173590; ENSMUST00000173719; ENSMUST00000174120; ENSMUST00000174359; BC060681; OTTMUST00000097369; OTTMUST00000097370; OTTMUST00000097371; OTTMUST00000097372; OTTMUST00000097373; OTTMUST00000097376; uc007bcv.2	Trak2	trafficking protein, kinesin binding 2
TC0100002393.mm.2	1.03	0.7552	uc007bdb.1	Als2cr11	amyotrophic lateral sclerosis 2 (juvenile) chromosome region, candidate 11 (human)
TC0100002394.mm.2	1.12	0.4537	NM_175200; ENSMUST00000097080; ENSMUST00000149784; BC118929; OTTMUST00000055877; OTTMUST00000055878; uc007bdc.1; uc011wln.1	Als2cr11	amyotrophic lateral sclerosis 2 (juvenile) chromosome region, candidate 11 (human)
TC0100002395.mm.2	1.03	0.8942	NM_001033449; NM_001037812; ENSMUST00000087475; ENSMUST00000094917; BC147243; BC147244; uc007bdd.1; uc007bde.1; uc007bdf.1	Tmem237	transmembrane protein 237
TC0100002405.mm.2	1.01	0.4238	NM_009460; ENSMUST00000091374; ENSMUST00000123857; BC082566; BC083158; OTTMUST00000052620; OTTMUST00000052621; uc007bdx.1	Sumo1	small ubiquitin-like modifier 1
TC0100002409.mm.2	-1.01	0.8972	NM_027407; ENSMUST00000027172; BC079669; uc007beb.1; uc007bec.1; uc007bed.1	Ica1l	islet cell autoantigen 1-like
TC0100002411.mm.2	1.22	0.6771	NM_001199060; NM_001199061; NM_021312; ENSMUST00000027173; ENSMUST00000117438; ENSMUST00000122038; ENSMUST00000133767; ENSMUST00000136461; ENSMUST00000141417; ENSMUST00000143342; ENSMUST00000147413; BC004748; BC052386; BC096651; OTTMUST00000051272; OTTMUST00000051273; OTTMUST00000051274; OTTMUST00000051275; OTTMUST00000051276; OTTMUST00000051277; OTTMUST00000051278; OTTMUST00000051279; uc007bee.2…	Wdr12	WD repeat domain 12
TC0100002413.mm.2	1.04	0.9312	NM_001045513; ENSMUST00000027168; ENSMUST00000090293; ENSMUST00000127573; ENSMUST00000140485; ENSMUST00000142258; ENSMUST00000182085; OTTMUST00000004432; OTTMUST00000004475; OTTMUST00000004476; OTTMUST00000004477; OTTMUST00000113093; uc007bet.2	Raph1	Ras association (RalGDS/AF-6) and pleckstrin homology domains 1
TC0100002442.mm.2	1.11	0.9974	NM_001081436; NM_001114609; ENSMUST00000097718; ENSMUST00000133236; ENSMUST00000137511; ENSMUST00000153992; ENSMUST00000165066; ENSMUST00000172416; BC150989; OTTMUST00000005042; OTTMUST00000005043; OTTMUST00000005044; OTTMUST00000005045; uc011wmb.1; uc011wmc.1	Ino80d	INO80 complex subunit D
TC0100002445.mm.2	-1.07	0.6306	NM_001160038; NM_001160039; NM_001160040; NM_145518; ENSMUST00000027111; ENSMUST00000140612; ENSMUST00000168099; BC006660; BC015300; OTTMUST00000005068; OTTMUST00000005069; uc007bfu.2; uc007bfv.2; uc007bfw.1; uc007bfx.2; uc007bfy.2; uc011wmd.1	Ndufs1	NADH dehydrogenase (ubiquinone) Fe-S protein 1
TC0100002446.mm.2	-1.13	0.3212	NM_146250; ENSMUST00000050536; BC032934; OTTMUST00000005067	Gpr1	G protein-coupled receptor 1
TC0100002456.mm.2	-1.18	0.2818	NM_001081658; ENSMUST00000090313; ENSMUST00000126954; OTTMUST00000018790; OTTMUST00000081080; uc007bgi.1	Dytn	dystrotelin
TC0100002457.mm.2	1.71	0.038	NM_029696; ENSMUST00000114094; BC050786; OTTMUST00000018792; uc007bgj.1	Mdh1b	malate dehydrogenase 1B, NAD (soluble)
TC0100002458.mm.2	1.12	0.8984	NM_001256158; ENSMUST00000027102; uc029qow.1	4933402D24Rik	RIKEN cDNA 4933402D24 gene
TC0100002461.mm.2	1.02	0.9354	NM_033563; ENSMUST00000055001; ENSMUST00000114086; ENSMUST00000135075; BC004700; BC019604; BC040794; OTTMUST00000033149; OTTMUST00000033150; OTTMUST00000033151; uc007bgo.2; uc007bgp.2; uc007bgq.1	Klf7	Kruppel-like factor 7 (ubiquitous)
TC0100002468.mm.2	1.41	0.0707	NM_025964; ENSMUST00000053469; ENSMUST00000114079; ENSMUST00000161264; ENSMUST00000162806; BC026952; OTTMUST00000065884; OTTMUST00000065885; OTTMUST00000065886; OTTMUST00000065887; uc007bgu.1; uc007bgv.1	Mettl21a	methyltransferase like 21A
TC0100002470.mm.2	-1.3	0.0574	NM_001042659; NM_022721; ENSMUST00000063982; ENSMUST00000116133; BC117723; uc007bgy.1; uc007bgz.1	Fzd5	frizzled homolog 5 (Drosophila)
TC0100002471.mm.2	-1	0.8846	NM_001039493; ENSMUST00000097713; ENSMUST00000123225; ENSMUST00000134097; ENSMUST00000139649; ENSMUST00000140857; OTTMUST00000052216; OTTMUST00000052217; OTTMUST00000052218; OTTMUST00000052219; OTTMUST00000052220; uc007bha.1; uc007bhb.1	Plekhm3	pleckstrin homology domain containing, family M, member 3
TC0100002475.mm.2	1.13	0.3877	NM_027582; ENSMUST00000069142; ENSMUST00000159566; ENSMUST00000159896; ENSMUST00000160283; ENSMUST00000161313; ENSMUST00000162800; BC051128; OTTMUST00000075187; OTTMUST00000075188; OTTMUST00000075189; OTTMUST00000075190; OTTMUST00000075191; OTTMUST00000077504; uc007bhc.1; uc007bhd.1; uc007bhe.2	Akr1cl	aldo-keto reductase family 1, member C-like
TC0100002476.mm.2	1.06	0.6614	NM_007777; ENSMUST00000087359; ENSMUST00000161960; BC078417; BC132506; BC132508; OTTMUST00000051206; OTTMUST00000051207; uc007bhf.1	Cryge	crystallin, gamma E
TC0100002477.mm.2	1.12	0.8024	NM_007776; ENSMUST00000045028; ENSMUST00000127762; ENSMUST00000146122; BC057013; BC132116; BC132118; OTTMUST00000083888; OTTMUST00000083889; OTTMUST00000083890; uc007bhg.2	Crygd	crystallin, gamma D
TC0100002478.mm.2	1.02	0.9484	NM_001082573; NM_007775; ENSMUST00000027089; ENSMUST00000114064; BC056454; OTTMUST00000051647	Crygc	crystallin, gamma C
TC0100002479.mm.2	1.04	0.1984	NM_144761; ENSMUST00000027090; BC056455	Crygb	crystallin, gamma B
TC0100002481.mm.2	-1.15	0.9975	NM_001111320; NM_010497; ENSMUST00000097709; ENSMUST00000149310; ENSMUST00000169032; BC088986; OTTMUST00000052006; OTTMUST00000052007; uc007bhn.2; uc011wmj.1	Idh1	isocitrate dehydrogenase 1 (NADP+), soluble
TC0100002488.mm.2	1.36	0.8788	NM_001122738; NM_177645; ENSMUST00000068168; ENSMUST00000113987; ENSMUST00000129190; ENSMUST00000132960; BC141036; OTTMUST00000061560; OTTMUST00000064847; OTTMUST00000064848; OTTMUST00000079240; uc007bim.2; uc007bin.2; uc007bio.2; uc007bip.1; uc007biq.2; uc011wml.1	Kansl1l	KAT8 regulatory NSL complex subunit 1-like
TC0100002495.mm.2	-1.23	0.5927	NM_007381; ENSMUST00000027153; ENSMUST00000139208; BC027412; OTTMUST00000064849; OTTMUST00000064850	Acadl	acyl-Coenzyme A dehydrogenase, long-chain
TC0100002497.mm.2	1.33	0.4229	NM_001113387; NM_021285; ENSMUST00000027151; ENSMUST00000119429; ENSMUST00000120415; ENSMUST00000150542; ENSMUST00000151328; ENSMUST00000160100; BC059087; OTTMUST00000064902; OTTMUST00000064973; OTTMUST00000064974; OTTMUST00000065668; OTTMUST00000086535; OTTMUST00000086536; uc007bis.2; uc007bit.2; uc007biu.2	Myl1	myosin, light polypeptide 1
TC0100002499.mm.2	-1.19	0.5567	NM_001190984; NM_001190985; NM_021295; ENSMUST00000027149; ENSMUST00000113979; ENSMUST00000119559; ENSMUST00000133508; ENSMUST00000149996; BC058560; OTTMUST00000051236; OTTMUST00000051237; OTTMUST00000065662; OTTMUST00000065663; OTTMUST00000065664; uc007biv.1; uc007biw.2; uc007bix.2; uc011wmm.1	Lancl1	LanC (bacterial lantibiotic synthetase component C)-like 1
TC0100002503.mm.2	-1.06	0.4286	NM_010154; ENSMUST00000119142; ENSMUST00000121473; ENSMUST00000126682; ENSMUST00000131148; ENSMUST00000153432; OTTMUST00000061851; OTTMUST00000061852; OTTMUST00000061853; OTTMUST00000061854; OTTMUST00000061855; uc007bjb.1; uc007bjc.1	Erbb4	v-erb-a erythroblastic leukemia viral oncogene homolog 4 (avian)
TC0100002534.mm.2	1.14	0.231	NM_011770; ENSMUST00000027146; BC138606; BC138608; uc007bjd.2; uc029qoy.1	Ikzf2	IKAROS family zinc finger 2
TC0100002541.mm.2	1.19	0.8456	NM_007525; ENSMUST00000027393; BC128370; BC128371; OTTMUST00000076570; uc007bjm.2	Bard1	BRCA1 associated RING domain 1
TC0100002543.mm.2	1.25	0.4566	NM_175210; ENSMUST00000087268; BC158053; BC158063; uc007bjo.2; uc007bjp.1; uc007bjq.1; uc011wmq.1	Abca12	ATP-binding cassette, sub-family A (ABC1), member 12
TC0100002544.mm.2	1.02	0.6093	NM_001276408; NM_001276409; NM_001276410; NM_001276411; NM_001276412; NM_001276413; NM_010233; ENSMUST00000055226; BC138421; BC145271	Fn1	fibronectin 1
TC0100002552.mm.2	-1.09	0.723	NM_001005423; ENSMUST00000048860; BC068125; uc007bkg.2	Mreg	melanoregulin
TC0100002554.mm.2	1	0.7321	NM_023523; ENSMUST00000027381; ENSMUST00000097698; ENSMUST00000129458; ENSMUST00000134840; BC013530; OTTMUST00000065967; OTTMUST00000065968; OTTMUST00000065969; OTTMUST00000065970; uc007bki.2; uc007bkj.2; uc011wmu.1	Pecr	peroxisomal trans-2-enoyl-CoA reductase
TC0100002556.mm.2	1.06	0.6097	NM_001045533; ENSMUST00000047786; BC098191; OTTMUST00000065971; uc007bkn.1	2024-03-04	membrane-associated ring finger (C3HC4) 4
TC0100002558.mm.2	-1.04	0.7818	NM_176980; ENSMUST00000053499; BC132415; BC145253; uc007bkt.2; uc007bku.2; uc011wmv.1	Ankar	ankyrin and armadillo repeat containing
TC0100002562.mm.2	1.18	0.6372	NM_010518; ENSMUST00000027377; ENSMUST00000137339; BC054812; BC057447; OTTMUST00000042008; OTTMUST00000042009; uc007bkx.1	Igfbp5	insulin-like growth factor binding protein 5
TC0100002563.mm.2	1.13	0.2732	NM_009407; ENSMUST00000027374; BC048494; BC061170; uc007bkz.2	Tnp1	transition protein 1
TC0100002576.mm.2	1.29	0.193	NM_001289895; NM_027884; ENSMUST00000169786; uc007blf.2; uc007bli.1	Tns1	tensin 1
TC0100002580.mm.2	-1.04	0.3195	NM_178241; ENSMUST00000053389; OTTMUST00000051104; uc007blm.1	Cxcr1	chemokine (C-X-C motif) receptor 1
TC0100002582.mm.2	-1.07	0.7611	NM_001190444; NM_146110; ENSMUST00000006462; ENSMUST00000178235; BC031795; uc007blr.2; uc011wmz.1	Aamp	angio-associated migratory protein
TC0100002583.mm.2	1.32	0.0562	NM_027154; ENSMUST00000016309; ENSMUST00000113796; ENSMUST00000128505; ENSMUST00000130763; ENSMUST00000135384; ENSMUST00000141560; ENSMUST00000152603; ENSMUST00000154859; BC004752; OTTMUST00000051568; OTTMUST00000051569; OTTMUST00000051570; OTTMUST00000051571; OTTMUST00000051572; OTTMUST00000051573; OTTMUST00000051574; OTTMUST00000051575; uc007blv.2	Tmbim1	transmembrane BAX inhibitor motif containing 1
TC0100002584.mm.2	-1.12	0.2716	NM_176972; ENSMUST00000044260; BC139091; uc007bmc.2; uc007bmd.2; uc007bme.1	Usp37	ubiquitin specific peptidase 37
TC0100002586.mm.2	-1.34	0.2064	NM_029888; ENSMUST00000027315; ENSMUST00000066986; ENSMUST00000113737; ENSMUST00000127921; ENSMUST00000130112; ENSMUST00000136865; ENSMUST00000147011; ENSMUST00000156613; BC060118; OTTMUST00000051589; OTTMUST00000051590; OTTMUST00000051591; OTTMUST00000051592; OTTMUST00000051593; OTTMUST00000051594; OTTMUST00000051595; OTTMUST00000051596; uc007bml.1; uc007bmm.1; uc007bmn.1; uc007bmo.1; uc007bmp.1	Zfp142	zinc finger protein 142
TC0100002588.mm.2	-1.01	0.618	NM_021313; ENSMUST00000027357; ENSMUST00000113721; ENSMUST00000127938; ENSMUST00000128491; ENSMUST00000132081; ENSMUST00000135140; ENSMUST00000136078; ENSMUST00000149649; ENSMUST00000151003; ENSMUST00000154874; BC048821; OTTMUST00000051604; OTTMUST00000051605; OTTMUST00000051606; OTTMUST00000051607; OTTMUST00000051608; OTTMUST00000051609; OTTMUST00000051610; OTTMUST00000051611; OTTMUST00000051612…	Rnf25	ring finger protein 25
TC0100002589.mm.2	-1.11	0.7505	NM_153744; ENSMUST00000081636; ENSMUST00000113672; ENSMUST00000159728; ENSMUST00000160732; ENSMUST00000162093; BC116749; BC116777; OTTMUST00000087807; OTTMUST00000087808; OTTMUST00000087809; OTTMUST00000087810; OTTMUST00000087811; uc007bnb.2; uc007bnc.1	Prkag3	protein kinase, AMP-activated, gamma 3 non-catatlytic subunit
TC0100002593.mm.2	-1.06	0.575	NM_153111; ENSMUST00000068631; ENSMUST00000159232; ENSMUST00000162938; BC138435; BC138436; OTTMUST00000088326; OTTMUST00000088327; OTTMUST00000088328; uc007bnh.2; uc011wnd.1	Fev	FEV (ETS oncogene family)
TC0100002594.mm.2	1.08	0.6436	NM_021541; ENSMUST00000006721; ENSMUST00000133833; BC052746; BC056989; OTTMUST00000049279; OTTMUST00000049288	Cryba2	crystallin, beta A2
TC0100002596.mm.2	1.25	0.2404	NM_001039495; ENSMUST00000094844; ENSMUST00000130489; ENSMUST00000139950; BC150939; OTTMUST00000066060; OTTMUST00000066061; OTTMUST00000066062; uc007bnj.1; uc007bnk.1	Ccdc108	coiled-coil domain containing 108
TC0100002597.mm.2	1.03	0.8759	NM_010544; ENSMUST00000164097; BC046984; uc007bnl.1; uc007bnm.1	Ihh	Indian hedgehog
TC0100002598.mm.2	1.1	0.9584	NM_029342; BC006063; BC107252; BC107253; BC132359; BC132361; OTTMUST00000051645; uc029qpd.1	Nhej1	nonhomologous end-joining factor 1
TC0100002599.mm.2	-1.17	0.6355	NM_194333; ENSMUST00000027405; BC094893; BC117790; BC117791; uc007bno.1	Slc23a3	solute carrier family 23 (nucleobase transporters), member 3
TC0100002600.mm.2	-1.02	0.3476	NM_026977; ENSMUST00000041213; ENSMUST00000168720; BC028815; uc007bnp.1; uc007bnq.1; uc007bnr.1; uc007bns.1	Cnppd1	cyclin Pas1/PHO80 domain containing 1
TC0100002601.mm.2	-1.53	0.0377	NM_023732; ENSMUST00000027396; ENSMUST00000159219; ENSMUST00000160081; ENSMUST00000160757; ENSMUST00000161103; ENSMUST00000161215; BC006634; OTTMUST00000088204; OTTMUST00000088219; OTTMUST00000088220; OTTMUST00000088221; OTTMUST00000088222; OTTMUST00000088223; uc007bnx.1	Abcb6	ATP-binding cassette, sub-family B (MDR/TAP), member 6
TC0100002602.mm.2	-1.18	0.1751	NM_001003917; NM_001288612; NM_001288613; NR_109938; ENSMUST00000040689; BC079884; uc007bnz.1; uc007boc.1	Atg9a	autophagy related 9A
TC0100002603.mm.2	1.24	0.0874	NM_029010; ENSMUST00000113623; ENSMUST00000131408; ENSMUST00000132507; ENSMUST00000143193; ENSMUST00000146713; ENSMUST00000153584; ENSMUST00000155716; BC021773; OTTMUST00000051172; OTTMUST00000051173; OTTMUST00000051174; OTTMUST00000051175; OTTMUST00000051176; OTTMUST00000051177; OTTMUST00000051178; uc007bog.1; uc011wnk.1; uc011wnl.1	Glb1l	galactosidase, beta 1-like
TC0100002604.mm.2	1.05	0.6809	NM_009447; ENSMUST00000079464; BC019959; uc007bok.1	Tuba4a	tubulin, alpha 4A
TC0100002605.mm.2	1.09	0.2647	NM_001243090; NM_001243091; ENSMUST00000179573; ENSMUST00000180101; uc007bol.1; uc029qph.1	A630095N17Rik	RIKEN cDNA A630095N17 gene
TC0100002606.mm.2	1.01	0.9778	NM_008985; ENSMUST00000027404; uc007boq.1; uc007bor.1; uc011wnn.1	Ptprn	protein tyrosine phosphatase, receptor type, N
TC0100002607.mm.2	-1.15	0.2827	NM_009049; ENSMUST00000039534; BC027535; OTTMUST00000060135; uc007bos.1; uc011wno.1	Resp18	regulated endocrine-specific protein 18
TC0100002608.mm.2	-1.09	0.3329	NM_001110831; NM_016878; ENSMUST00000066668; ENSMUST00000113605; BC092232; uc007bot.2; uc007bou.2; uc007bow.2; uc011wnp.1	Dnpep	aspartyl aminopeptidase
TC0100002618.mm.2	-1.04	0.8354	NM_007936; ENSMUST00000027451; BC004782; BC052164; uc007bpz.1; uc007bqa.1	Epha4	Eph receptor A4
TC0100002624.mm.2	-1.06	0.6161	NM_001159520; NM_008781; ENSMUST00000004994; ENSMUST00000087086; ENSMUST00000172555; BC048699; OTTMUST00000097090; OTTMUST00000097091; OTTMUST00000097092; uc007bqb.2; uc007bqc.2; uc007bqd.1	Pax3	paired box 3
TC0100002628.mm.2	-1.02	0.9676	XM_001472451.2	Gm2102	PREDICTED: predicted gene 2102 (Gm2102), mRNA.
TC0100002631.mm.2	-1.07	0.9595	NM_001278075; NM_011811; NR_102757; NR_102758; ENSMUST00000068333; ENSMUST00000170217; BC002313; BC016428	Farsb	phenylalanyl-tRNA synthetase, beta subunit
TC0100002633.mm.2	1.3	0.3082	BC138135; BC138136; uc011wnt.1	BC035947	cDNA sequence BC035947
TC0100002640.mm.2	1.23	0.3171	NM_009129; ENSMUST00000049972; BC048249; uc007bqr.1; uc007bqs.1	Scg2	secretogranin II
TC0100002642.mm.2	1.01	0.54	NM_183027; ENSMUST00000159312; ENSMUST00000160706; ENSMUST00000162342; BC054111; BC098237; OTTMUST00000088357; OTTMUST00000088358; OTTMUST00000088359; uc011wnw.1	Ap1s3	adaptor-related protein complex AP-1, sigma 3
TC0100002644.mm.2	1.04	0.726	NM_001111279; NM_027057; ENSMUST00000048820; ENSMUST00000113510; ENSMUST00000113511; ENSMUST00000113512; ENSMUST00000113513; ENSMUST00000113514; ENSMUST00000113515; ENSMUST00000125641; ENSMUST00000127771; ENSMUST00000130714; ENSMUST00000138319; ENSMUST00000143368; BC025226; OTTMUST00000050848; OTTMUST00000050858; OTTMUST00000050859; OTTMUST00000050860; OTTMUST00000050861; OTTMUST00000050862; OTTM…	Wdfy1	WD repeat and FYVE domain containing 1
TC0100002645.mm.2	1.09	0.3194	NM_009255; ENSMUST00000027467; ENSMUST00000153862; BC010675; OTTMUST00000051625; OTTMUST00000051626; uc007bqz.2; uc007bra.2	Serpine2	serine (or cysteine) peptidase inhibitor, clade E, member 2
TC0100002649.mm.2	-1.25	0.3855	NM_173425; ENSMUST00000058748; ENSMUST00000161427; BC150872; OTTMUST00000088476; OTTMUST00000088477; uc007brb.2	Fam124b	family with sequence similarity 124, member B
TC0100002651.mm.2	1.16	0.1772	NM_016716; ENSMUST00000163119; ENSMUST00000164108; ENSMUST00000167293; ENSMUST00000167794; ENSMUST00000168372; ENSMUST00000170897; BC027304; OTTMUST00000090232; OTTMUST00000090233; OTTMUST00000090234; OTTMUST00000090235; OTTMUST00000090236; OTTMUST00000090237; uc007brc.1; uc007brd.1	Cul3	cullin 3
TC0100002656.mm.2	-1.14	0.4566	NM_001285927; NM_175291; ENSMUST00000077946; BC150753; uc007bre.1; uc007brf.1; uc007bri.2	Dock10	dedicator of cytokinesis 10
TC0100002667.mm.2	1.04	0.6812	NM_010570; ENSMUST00000069799; OTTMUST00000039671; uc007brp.2	Irs1	insulin receptor substrate 1
TC0100002673.mm.2	-1.09	0.54	NM_007735; ENSMUST00000087050; ENSMUST00000135271; OTTMUST00000051472; OTTMUST00000051473	Col4a4	collagen, type IV, alpha 4
TC0100002677.mm.2	-1.18	0.3258	NM_025453; ENSMUST00000027331; ENSMUST00000138787; BC117736; OTTMUST00000052559; OTTMUST00000052560; uc007bsd.1	Tm4sf20	transmembrane 4 L six family member 20
TC0100002681.mm.2	1.42	0.2793	NM_030556; ENSMUST00000045560; ENSMUST00000142805; ENSMUST00000164473; BC109154; BC109155; OTTMUST00000054192; OTTMUST00000054193; uc007bsi.2; uc007bsj.2	Slc19a3	solute carrier family 19, member 3
TC0100002685.mm.2	-1.12	0.6278	NM_172430; ENSMUST00000053075; ENSMUST00000159078; ENSMUST00000160237; ENSMUST00000160567; ENSMUST00000160953; BC069832; OTTMUST00000074976; OTTMUST00000074977; OTTMUST00000074997; OTTMUST00000075028; OTTMUST00000075029; uc007bsp.2; uc007bsq.2; uc007bsr.2	Sphkap	SPHK1 interactor, AKAP domain containing
TC0100002690.mm.2	1.18	0.4369	NM_001003948; ENSMUST00000168574; ENSMUST00000175948; ENSMUST00000175996; ENSMUST00000176559; ENSMUST00000176720; ENSMUST00000176822; ENSMUST00000177458; BC080290; OTTMUST00000104053; OTTMUST00000104054; OTTMUST00000104055; OTTMUST00000104056; OTTMUST00000104057; OTTMUST00000104058; OTTMUST00000104059; uc007bst.2; uc007bsv.2	Pid1	phosphotyrosine interaction domain containing 1
TC0100002696.mm.2	-1.16	0.7227	NM_152915; ENSMUST00000049126; BC034634; uc007bsw.1; uc007bsx.1	Dner	delta/notch-like EGF repeat containing
TC0100002698.mm.2	1	0.7298	NM_133975; ENSMUST00000027421; uc007bsy.1; uc007bsz.1; uc007btb.1	Trip12	thyroid hormone receptor interactor 12
TC0100002702.mm.2	-1.1	0.883	NM_027921; ENSMUST00000027422; BC023456; uc007btd.1	Slc16a14	solute carrier family 16 (monocarboxylic acid transporters), member 14
TC0100002707.mm.2	-1.18	0.3477	NM_001037909; NM_175219; NM_213615; ENSMUST00000160792; ENSMUST00000161675; ENSMUST00000161724; BC007193; BC107246; BC107247; uc007btf.1; uc007bti.1; uc007btj.1; uc007btn.1; uc007btt.1; uc007btu.1	C130026I21Rik; A530032D15Rik	RIKEN cDNA C130026I21 gene; RIKEN cDNA A530032D15Rik gene
TC0100002711.mm.2	-1.25	0.2713	uc007bth.2	Csprs	component of Sp100-rs
TC0100002721.mm.2	-1.09	0.2859	BC071209	Csprs	component of Sp100-rs
TC0100002725.mm.2	1.01	0.491	NM_030194; NM_175397; ENSMUST00000093508; ENSMUST00000128339; ENSMUST00000130727; ENSMUST00000131950; ENSMUST00000143363; ENSMUST00000150114; ENSMUST00000151690; ENSMUST00000152399; BC039938; BC094500; OTTMUST00000060409; OTTMUST00000060410; OTTMUST00000060411; OTTMUST00000060476; OTTMUST00000060477; OTTMUST00000060478; OTTMUST00000060479; OTTMUST00000060480; uc007btz.2; uc007bua.2; uc007bub.2; u…	Sp110	Sp110 nuclear body protein
TC0100002729.mm.2	1.04	0.2379	NM_177055; ENSMUST00000064788; ENSMUST00000159122; ENSMUST00000159320; ENSMUST00000159325; ENSMUST00000161453; ENSMUST00000162038; BC052931; uc007bui.2; uc007buj.2; uc011wod.1	A630001G21Rik	RIKEN cDNA A630001G21 gene
TC0100002734.mm.2	-1.15	0.8445	NM_001033290; ENSMUST00000086975; BC115578; BC115579; uc007buq.1	Gpr55	G protein-coupled receptor 55
TC0100002736.mm.2	-1.05	0.6544	NM_008311; ENSMUST00000027431; ENSMUST00000155077; BC023690; OTTMUST00000085661; OTTMUST00000085662; uc007buz.1; uc011woh.1	Htr2b	5-hydroxytryptamine (serotonin) receptor 2B
TC0100002739.mm.2	-1.07	0.4976	NM_010880; ENSMUST00000027438; BC005460; uc007bvl.1	Ncl	nucleolin
TC0100002743.mm.2	-1.05	0.8428	NM_010341; ENSMUST00000027440; BC120822; BC137775; OTTMUST00000054320	Nmur1	neuromedin U receptor 1
TC0100002748.mm.2	1.19	0.5096	NM_008801; ENSMUST00000027444; ENSMUST00000143674; ENSMUST00000146220; ENSMUST00000148683; ENSMUST00000150653; BC005636; OTTMUST00000051929; OTTMUST00000051930; OTTMUST00000051931; OTTMUST00000051932; OTTMUST00000078762; uc007bvq.1; uc011wok.1	Pde6d	phosphodiesterase 6D, cGMP-specific, rod, delta
TC0100002751.mm.2	1.05	0.6549	NM_010933; ENSMUST00000027449; BC111834; uc007bvt.2	Nppc	natriuretic peptide type C
TC0100002756.mm.2	-1.14	0.2677	NM_007433; ENSMUST00000027455; BC052874; uc007bvy.1	Alppl2	alkaline phosphatase, placental-like 2
TC0100002757.mm.2	-1.1	0.4805	NM_001081082; ENSMUST00000113270; uc007bwa.2	Alpi	alkaline phosphatase, intestinal
TC0100002758.mm.2	-1.1	0.5539	NM_001277925; NM_021306; ENSMUST00000027463; ENSMUST00000159662; ENSMUST00000160810; ENSMUST00000161002; ENSMUST00000162015; BC057569; OTTMUST00000088526; OTTMUST00000088527; OTTMUST00000088528; OTTMUST00000088529; uc007bwd.1	Ecel1	endothelin converting enzyme-like 1
TC0100002762.mm.2	5.09	0.2066	NM_001110227; ENSMUST00000113212; ENSMUST00000174179; OTTMUST00000095333; OTTMUST00000095334; uc007bwu.2	Kcnj13	potassium inwardly-rectifying channel, subfamily J, member 13
TC0100002764.mm.2	1.01	0.5981	NM_001111314; NM_019867; ENSMUST00000027477; ENSMUST00000068681; ENSMUST00000166463; ENSMUST00000168235; BC039279; OTTMUST00000094294; OTTMUST00000094295; OTTMUST00000094298; OTTMUST00000094299; uc007bwx.2; uc007bwy.2	Ngef	neuronal guanine nucleotide exchange factor
TC0100002769.mm.2	1.03	0.7283	NM_001033291; NM_001198573; ENSMUST00000040783; BC117957; BC117958; uc007bxw.1; uc007bxx.1; uc007bxy.1; uc007bxz.1; uc011wot.1; uc011wou.1	Usp40	ubiquitin specific peptidase 40
TC0100002771.mm.2	-1.04	0.84	NM_008299; ENSMUST00000119972; BC048490; OTTMUST00000049208; uc007byj.2	Dnajb3	DnaJ (Hsp40) homolog, subfamily B, member 3
TC0100002772.mm.2	-1.3	0.8757	NM_172505; NM_198652; NR_040291; BC057309; BC062125; BC131919; OTTMUST00000049209; OTTMUST00000049210; OTTMUST00000049211; OTTMUST00000049212; OTTMUST00000049213; OTTMUST00000049214; OTTMUST00000049215; uc007bym.2; uc007byn.2; uc007byo.1; uc011wow.1; uc029qrj.1	A730008H23Rik; Hjurp; 6430706D22Rik	RIKEN cDNA A730008H23 gene; Holliday junction recognition protein; RIKEN cDNA 6430706D22 gene
TC0100002775.mm.2	-1.05	0.3629	NM_008132; ENSMUST00000067625; BC139128; BC139129; uc007byr.1	Glrp1	glutamine repeat protein 1
TC0100002776.mm.2	-1.21	0.5798	NM_177305; ENSMUST00000051236; ENSMUST00000159814; BC055769; OTTMUST00000071303; OTTMUST00000072344; uc007byt.1; uc011woz.1	Arl4c	ADP-ribosylation factor-like 4C
TC0100002781.mm.2	1.01	0.9439	NM_010262; ENSMUST00000036954; BC116965; BC120492; OTTMUST00000096174; uc007bzb.1	Gbx2	gastrulation brain homeobox 2
TC0100002783.mm.2	-1.04	0.9936	NM_139152; ENSMUST00000086882; ENSMUST00000097656; ENSMUST00000151330; ENSMUST00000154228; BC141295; BC145621; OTTMUST00000066152; OTTMUST00000066153; OTTMUST00000066154; uc007bzd.1; uc007bze.1; uc011wpb.1	Asb18	ankyrin repeat and SOCS box-containing 18
TC0100002784.mm.2	1.11	0.7332	NM_029122; ENSMUST00000113094; uc007bzf.2; uc007bzg.2	Iqca	IQ motif containing with AAA domain
TC0100002789.mm.2	1.29	0.164	NM_001243008; NM_001243009; ENSMUST00000056925; ENSMUST00000097653; ENSMUST00000130846; ENSMUST00000136916; ENSMUST00000145750; ENSMUST00000150769; OTTMUST00000053364; OTTMUST00000053365; OTTMUST00000053366; OTTMUST00000053367; OTTMUST00000053368; uc007bzk.1; uc011wpc.2; uc029qrp.1	Col6a3	collagen, type VI, alpha 3
TC0100002793.mm.2	-1.08	0.6534	NM_001159725; NM_008998; ENSMUST00000027529; ENSMUST00000128226; ENSMUST00000130042; ENSMUST00000131428; ENSMUST00000135819; BC013170; BC051071; OTTMUST00000066163; OTTMUST00000066164; OTTMUST00000066165; OTTMUST00000066166; OTTMUST00000066217; uc007bzn.2; uc007bzo.2	Rab17	RAB17, member RAS oncogene family
TC0100002798.mm.2	-1.14	0.3062	NM_023343; ENSMUST00000027534; BC026953; BC027439; uc007cak.1; uc007cal.1; uc007cam.1; uc011wpg.1	Ilkap	integrin-linked kinase-associated serine/threonine phosphatase 2C
TC0100002800.mm.2	1.35	0.3447	NM_019479; ENSMUST00000086851; ENSMUST00000126136; ENSMUST00000132188; ENSMUST00000150520; ENSMUST00000155752; BC012897; OTTMUST00000049445; OTTMUST00000049446; OTTMUST00000049447; OTTMUST00000049448; OTTMUST00000049449; uc007cat.2; uc007cau.1	Hes6	hairy and enhancer of split 6
TC0100002801.mm.2	1.07	0.5692	NM_011066; ENSMUST00000069620; uc007cav.1; uc007caw.1; uc011wph.1	Per2	period circadian clock 2
TC0100002805.mm.2	1.12	0.4231	ENSMUST00000097644	Hdac4	histone deacetylase 4
TC0100002806.mm.2	-1.01	0.8763	NM_207225; ENSMUST00000008995; BC066052; uc007cbe.2; uc007cbf.2; uc007cbg.2	Hdac4	histone deacetylase 4
TC0100002810.mm.2	-1.24	0.1451	NM_024197; ENSMUST00000027478; ENSMUST00000153897; BC003439; OTTMUST00000051651; OTTMUST00000051652; uc007cbh.1	Ndufa10	NADH dehydrogenase (ubiquinone) 1 alpha subcomplex 10
TC0100002812.mm.2	-1.02	0.9174	NM_147038; ENSMUST00000086837; uc007cbi.1	Olfr1416	olfactory receptor 1416
TC0100002813.mm.2	-1.35	0.2638	NM_001011525; ENSMUST00000071521; uc007cbj.1	Olfr1415	olfactory receptor 1415
TC0100002814.mm.2	-1.09	0.5922	NM_147039; ENSMUST00000062353; BC120830; uc007cbk.2	Olfr1414	olfactory receptor 1414
TC0100002816.mm.2	1.08	0.5924	NM_001163425; NR_028108; ENSMUST00000097642; ENSMUST00000112999; ENSMUST00000129730; ENSMUST00000148508; ENSMUST00000154129; BC147334; BC147335; BC147659; BC147669; OTTMUST00000052502; OTTMUST00000052503; OTTMUST00000052504; OTTMUST00000052505; OTTMUST00000052506; uc007cbq.2; uc011wpj.1	Myeov2	myeloma overexpressed 2
TC0100002817.mm.2	1.08	0.5109	NM_153114; ENSMUST00000053144; ENSMUST00000159803; BC100323; BC132494; BC132498; OTTMUST00000088368; OTTMUST00000088369; uc007cbr.1	Otos	otospiralin
TC0100002823.mm.2	-1.18	0.0852	NM_172850; ENSMUST00000112998; ENSMUST00000160548; BC120887; BC120888; OTTMUST00000051678; OTTMUST00000051679; uc007cbt.1; uc011wpl.1	Ankmy1	ankyrin repeat and MYND domain containing 1
TC0100002827.mm.2	-1.12	0.3711	NM_001110315; NM_008440; ENSMUST00000086819; ENSMUST00000112958; ENSMUST00000171556; ENSMUST00000171796; BC062891	Kif1a	kinesin family member 1A
TC0100002830.mm.2	-1.06	0.7644	NM_001159940; NM_172411; ENSMUST00000043718; ENSMUST00000143419; BC089525; uc007cdj.2; uc007cdk.2	2310007B03Rik	RIKEN cDNA 2310007B03 gene
TC0100002831.mm.2	-1.12	0.9353	NM_178051; ENSMUST00000027492; ENSMUST00000112942; ENSMUST00000112944; ENSMUST00000136754; ENSMUST00000152307; BC002280; BC055877; BC064709; OTTMUST00000051042; OTTMUST00000051043; OTTMUST00000051044; OTTMUST00000051045; OTTMUST00000074620; uc007cdo.1; uc007cdp.1	Mterf4	mitochondrial transcription termination factor 4
TC0100002832.mm.2	-1.02	0.6123	NM_080850; ENSMUST00000027493; ENSMUST00000128253; ENSMUST00000128655; ENSMUST00000133886; ENSMUST00000139028; ENSMUST00000148355; BC150821; OTTMUST00000051730; OTTMUST00000051823; OTTMUST00000051824; OTTMUST00000051825; OTTMUST00000051826; OTTMUST00000051827; uc007cdq.1; uc007cdr.1; uc007cdt.2; uc007cdu.1	Pask	PAS domain containing serine/threonine kinase
TC0100002833.mm.2	-1.18	0.5	NM_133808; ENSMUST00000042498; ENSMUST00000170883; BC021765; BC023806; BC025648; BC027779; BC027788; BC035301	Hdlbp	high density lipoprotein (HDL) binding protein
TC0100002836.mm.2	1.08	0.4901	NM_021537; ENSMUST00000027498; ENSMUST00000125778; ENSMUST00000133769; ENSMUST00000151068; ENSMUST00000154008; BC052913; BC071218; OTTMUST00000065416; OTTMUST00000065417; OTTMUST00000065418; OTTMUST00000065419; OTTMUST00000065420; uc007ced.1	Stk25	serine/threonine kinase 25 (yeast)
TC0100002837.mm.2	-1.17	0.3014	NM_025920; ENSMUST00000112905; BC063758; BC066042; uc007cef.1; uc007ceg.1; uc007ceh.1	Thap4	THAP domain containing 4
TC0100002838.mm.2	1.1	0.8186	NM_001105667; NM_023136; ENSMUST00000027503; ENSMUST00000112890; ENSMUST00000112893; ENSMUST00000144106; BC030178; BC069902; OTTMUST00000052626; OTTMUST00000052627; OTTMUST00000052628; OTTMUST00000052629; uc007cek.2; uc007cel.1; uc007cem.2	Dtymk	deoxythymidylate kinase
TC0100002840.mm.2	-1.06	0.4542	NM_008798; ENSMUST00000027507; BC119179; BC120602; uc007cev.1	Pdcd1	programmed cell death 1
TC0100002844.mm.2	1.13	0.4441	NM_001159745; NM_009183; ENSMUST00000043336; BC060112; uc007cfa.1; uc007cfb.1; uc011wpu.1	St8sia4	ST8 alpha-N-acetyl-neuraminide alpha-2,8-sialyltransferase 4
TC0100002856.mm.2	-1.03	0.3308	NM_172658; ENSMUST00000071985; BC119022; uc007cfc.1	Slco4c1	solute carrier organic anion transporter family, member 4C1
TC0100002857.mm.2	-1.2	0.4797	OTTMUST00000094675	Slco6b1	solute carrier organic anion transporter family, member 6b1
TC0100002859.mm.2	1.14	0.9606	NM_028942; ENSMUST00000027569; BC139066; BC139067; uc007cff.1; uc011wpv.1	Slco6c1	solute carrier organic anion transporter family, member 6c1
TC0100002863.mm.2	1.13	0.5634	NM_133825; ENSMUST00000053033; ENSMUST00000142234; ENSMUST00000149927; ENSMUST00000153115; BC019375; BC023951; uc007cfg.2; uc007cfh.2; uc011wpw.1	D1Ertd622e	DNA segment, Chr 1, ERATO Doi 622, expressed
TC0100002864.mm.2	1.05	0.7792	NM_173760; ENSMUST00000042509; ENSMUST00000112845; ENSMUST00000137758; ENSMUST00000152788; ENSMUST00000171129; BC053396; OTTMUST00000052011; OTTMUST00000052012; OTTMUST00000052013; OTTMUST00000052014; uc007cfl.1	Ppip5k2	diphosphoinositol pentakisphosphate kinase 2
TC0100002866.mm.2	-1.07	0.5701	NM_013626; ENSMUST00000058762; ENSMUST00000097625; ENSMUST00000159041; ENSMUST00000159131; ENSMUST00000159428; ENSMUST00000159585; ENSMUST00000159841; ENSMUST00000160210; ENSMUST00000161071; ENSMUST00000161567; ENSMUST00000162426; ENSMUST00000162681; ENSMUST00000162803; ENSMUST00000163007; OTTMUST00000088381; OTTMUST00000088382; OTTMUST00000088383; OTTMUST00000088384; OTTMUST00000088385; OTTMUST0…	Pam	peptidylglycine alpha-amidating monooxygenase
TC0100002887.mm.2	1.29	0.0983	NM_001160368; NM_178779; ENSMUST00000058688; ENSMUST00000172299; BC118961; uc011wpy.1; uc011wpz.1	Rnf152	ring finger protein 152
TC0100002888.mm.2	-1.03	0.5424	NM_013784; ENSMUST00000070699; BC021148; uc007cgf.3; uc007cgg.2; uc007cgh.2; uc011wqa.2	Pign	phosphatidylinositol glycan anchor biosynthesis, class N
TC0100002894.mm.2	1.33	0.2191	NM_009741; NM_177410; ENSMUST00000112751; BC068988; BC095964; OTTMUST00000052517; uc011wqb.2	Bcl2	B cell leukemia/lymphoma 2
TC0100002899.mm.2	1.05	0.5625	NM_027534; ENSMUST00000010049; BC023820; uc007cgy.2	Kdsr	3-ketodihydrosphingosine reductase
TC0100002900.mm.2	1.04	0.5608	NM_009190; ENSMUST00000094646; ENSMUST00000112736; ENSMUST00000126057; ENSMUST00000127606; ENSMUST00000147705; BC003799; OTTMUST00000051389; OTTMUST00000051390; OTTMUST00000051391; OTTMUST00000051392; OTTMUST00000051393; uc007cgz.2	Vps4b	vacuolar protein sorting 4b (yeast)
TC0100002903.mm.2	1.48	0.8229	NM_009126; ENSMUST00000027567; ENSMUST00000112717; BC063756; OTTMUST00000049647; uc007chg.2	Serpinb3a	serine (or cysteine) peptidase inhibitor, clade B (ovalbumin), member 3A
TC0100002904.mm.2	1.35	0.7074	NM_201376; ENSMUST00000023861; BC138290; BC138291; OTTMUST00000049643; uc007chh.1	Serpinb3d	serine (or cysteine) peptidase inhibitor, clade B (ovalbumin), member 3D
TC0100002916.mm.2	1.3	0.3772	NM_001081386; ENSMUST00000094626; BC157927; uc007chx.1	Cdh19	cadherin 19, type 2
TC0100002921.mm.2	-1.08	0.3888	NM_001081316; ENSMUST00000035462; BC120567; BC137796; uc007chy.1	Dsel	dermatan sulfate epimerase-like
TC0100002936.mm.2	-1.04	0.7904	NM_011650; ENSMUST00000027623; BC004615; uc007cib.1	Tsn	translin
TC0100002938.mm.2	-1.19	0.2377	NR_027901; uc007cih.2	2900060B14Rik	RIKEN cDNA 2900060B14 gene
TC0100002942.mm.2	-1.15	0.3753	NM_001081125; ENSMUST00000062483; ENSMUST00000159678; ENSMUST00000159839; ENSMUST00000160991; ENSMUST00000161056; ENSMUST00000161301; ENSMUST00000161451; ENSMUST00000162552; ENSMUST00000162607; BC082604; BC085190; OTTMUST00000088493; OTTMUST00000088494; OTTMUST00000088495; OTTMUST00000088496; OTTMUST00000088497; OTTMUST00000088498; OTTMUST00000088499; OTTMUST00000088500; OTTMUST00000088501; uc007…	Gli2	GLI-Kruppel family member GLI2
TC0100002945.mm.2	1.08	0.8031	NM_008381; ENSMUST00000038765; OTTMUST00000088399; uc007cir.1	Inhbb	inhibin beta-B
TC0100002947.mm.2	1.15	0.5868	NM_022327; ENSMUST00000004565; ENSMUST00000142945; ENSMUST00000156213; BC006907; OTTMUST00000051693; OTTMUST00000051694; OTTMUST00000075366; uc007cis.2	Ralb	v-ral simian leukemia viral oncogene homolog B (ras related)
TC0100002950.mm.2	1.14	0.3109	NM_001113416; NM_145506; ENSMUST00000027632; ENSMUST00000052404; ENSMUST00000163147; BC003937; BC011476	Epb41l5	erythrocyte membrane protein band 4.1 like 5
TC0100002954.mm.2	1.6	0.0356	NM_019933; ENSMUST00000064091; ENSMUST00000163179; ENSMUST00000163435; ENSMUST00000163621; ENSMUST00000164086; ENSMUST00000164269; ENSMUST00000166422; ENSMUST00000166624; ENSMUST00000168303; ENSMUST00000168429; ENSMUST00000168808; OTTMUST00000090386; OTTMUST00000090387; OTTMUST00000090390; OTTMUST00000090391; OTTMUST00000090434; OTTMUST00000090435; OTTMUST00000090436; OTTMUST00000090437; OTTMUST0…	Ptpn4	protein tyrosine phosphatase, non-receptor type 4
TC0100002960.mm.2	-1.29	0.0381	NM_175106; ENSMUST00000037906; BC094344; BC131993; BC132021; OTTMUST00000052476; uc007cja.2	Tmem177	transmembrane protein 177
TC0100002961.mm.2	1.07	0.436	NM_001115074; ENSMUST00000037840; ENSMUST00000174370; ENSMUST00000174458; OTTMUST00000095164; OTTMUST00000095165; uc011wqu.1	Cfap221	cilia and flagella associated protein 221
TC0100002963.mm.2	-1.07	0.9955	NM_019432; ENSMUST00000056089; BC024613; OTTMUST00000052471; uc007cjd.1	Tmem37	transmembrane protein 37
TC0100002964.mm.2	1.03	0.196	NM_001037999; NM_007830; ENSMUST00000027634; ENSMUST00000112648; ENSMUST00000128408; ENSMUST00000132118; ENSMUST00000135937; ENSMUST00000149628; ENSMUST00000151708; BC028874; OTTMUST00000051289; OTTMUST00000051290; OTTMUST00000051291; OTTMUST00000051292; OTTMUST00000051293; OTTMUST00000051294; OTTMUST00000051295; uc007cje.1; uc007cjf.2	Dbi	diazepam binding inhibitor
TC0100002965.mm.2	1.05	0.3846	NM_001085409; NM_133186; ENSMUST00000112639; ENSMUST00000112640; ENSMUST00000112641; ENSMUST00000112643; ENSMUST00000140490; BC037435; OTTMUST00000050942; OTTMUST00000050943; OTTMUST00000050944; OTTMUST00000050945; OTTMUST00000050946; uc007cji.1; uc007cjj.1	Steap3	STEAP family member 3
TC0100002967.mm.2	1.16	0.7863	NM_010766; ENSMUST00000027639; BC132338; BC137939; uc007cjl.1	Marco	macrophage receptor with collagenous structure
TC0100002969.mm.2	1.03	0.3337	NM_001271531; NM_001271532; NM_133748; NM_178082; ENSMUST00000003818; ENSMUST00000071064; ENSMUST00000159085; ENSMUST00000159125; ENSMUST00000159192; ENSMUST00000159528; ENSMUST00000160688; ENSMUST00000160968; ENSMUST00000161068; ENSMUST00000161818; ENSMUST00000162019; ENSMUST00000162582; ENSMUST00000162790; BC015288; BC023067; BC023874; BC024411; OTTMUST00000088551; OTTMUST00000088552; OTTMUST00…	Insig2	insulin induced gene 2
TC0100002973.mm.2	1.13	0.6953	NM_010483; ENSMUST00000055884; BC114988; BC115825; OTTMUST00000049715; uc011wqx.1	Htr5b	5-hydroxytryptamine (serotonin) receptor 5B
TC0100002974.mm.2	-1.05	0.7383	NM_025860; ENSMUST00000001724; ENSMUST00000131471; ENSMUST00000134417; ENSMUST00000148809; BC028246; BC103776; BC141230; BC141231; OTTMUST00000047501; OTTMUST00000047502; OTTMUST00000049719; OTTMUST00000049720; uc007cjw.2	Ddx18	DEAD (Asp-Glu-Ala-Asp) box polypeptide 18
TC0100002977.mm.2	1.14	0.9239	NM_199021; ENSMUST00000112603; ENSMUST00000112606; ENSMUST00000140361; BC063074; BC067026; OTTMUST00000049175; OTTMUST00000049176; OTTMUST00000049177; uc007cjx.2	Dpp10	dipeptidylpeptidase 10
TC0100002993.mm.2	1.15	0.4057	NM_001205385; NM_001205386; NM_023735; ENSMUST00000027579; ENSMUST00000178474; BC005557; BC080806; BC108386; uc007cke.2; uc007ckf.2; uc029qta.1	Actr3	ARP3 actin-related protein 3
TC0100002997.mm.2	1.07	0.6423	NM_145100; ENSMUST00000027582; ENSMUST00000159417; ENSMUST00000159529; ENSMUST00000161361; ENSMUST00000162899; BC058599; OTTMUST00000074922; OTTMUST00000074923; OTTMUST00000074924; OTTMUST00000074929; OTTMUST00000074930; uc007cki.1; uc007ckj.1	Lypd1	Ly6/Plaur domain containing 1
TC0100002998.mm.2	-1.25	0.077	NM_001081756; NM_172484; NM_176957; ENSMUST00000057846; ENSMUST00000094609; ENSMUST00000094610; ENSMUST00000112583; ENSMUST00000159934; ENSMUST00000160693; ENSMUST00000160736; ENSMUST00000161954; ENSMUST00000162646; ENSMUST00000162647; ENSMUST00000162664; ENSMUST00000162877; BC066095; BC079551; OTTMUST00000074895; OTTMUST00000074896; OTTMUST00000074897; OTTMUST00000074919; OTTMUST00000074920; OTT…	Nckap5	NCK-associated protein 5
TC0100003010.mm.2	1.45	0.0107	NM_028135; ENSMUST00000027585; ENSMUST00000160111; ENSMUST00000160616; ENSMUST00000162406; BC046234; BC059048; OTTMUST00000075105; OTTMUST00000075106; OTTMUST00000075107; OTTMUST00000078911; uc007cku.1; uc011wqz.1	Tmem163	transmembrane protein 163
TC0100003015.mm.2	1.77	0.0275	NM_011737; ENSMUST00000061512; uc011wra.1	Map3k19	mitogen-activated protein kinase kinase kinase 19
TC0100003021.mm.2	1.02	0.7789	NM_001285945; NM_027678; ENSMUST00000086614; ENSMUST00000097597; ENSMUST00000112538; ENSMUST00000124876; ENSMUST00000127393; ENSMUST00000131732; ENSMUST00000143389; BC066035; BC117921; BC117922; OTTMUST00000042232; OTTMUST00000042233; OTTMUST00000042234; OTTMUST00000042235; OTTMUST00000042236; OTTMUST00000042237; OTTMUST00000042238; uc007clg.1	Zranb3	zinc finger, RAN-binding domain containing 3
TC0100003025.mm.2	-1.06	0.5949	NM_001081078; ENSMUST00000073490; ENSMUST00000162067; OTTMUST00000075103; OTTMUST00000075104; uc007clm.1	Lct	lactase
TC0100003026.mm.2	-1.2	0.2716	NM_008567; ENSMUST00000027601; BC050886; BC057584; uc007cln.1; uc007clo.1	Mcm6	minichromosome maintenance deficient 6 (MIS5 homolog, S. pombe) (S. cerevisiae)
TC0100003027.mm.2	1.03	0.5952	NM_145507; NM_177445; ENSMUST00000027602; ENSMUST00000064309; BC008638; uc007clp.2; uc007clr.2; uc011wrd.1	Dars	aspartyl-tRNA synthetase
TC0100003029.mm.2	-1.2	0.4688	NM_009911; ENSMUST00000052172; ENSMUST00000142893; BC031665; BC098322; OTTMUST00000049443; OTTMUST00000049444; uc007cls.1; uc007clt.1	Cxcr4	chemokine (C-X-C motif) receptor 4
TC0100003035.mm.2	1.27	0.1451	NM_007827; ENSMUST00000112488; ENSMUST00000119432; ENSMUST00000136497; BC127150; OTTMUST00000061937; OTTMUST00000061938; OTTMUST00000074408	Cd55b	CD55 molecule, decay accelerating factor for complement B
TC0100003037.mm.2	1.7	0.0086	NM_010016; ENSMUST00000027650; ENSMUST00000122830; ENSMUST00000133057; ENSMUST00000140400; ENSMUST00000140725; BC011314; OTTMUST00000061930; OTTMUST00000061931; OTTMUST00000061932; OTTMUST00000061933; OTTMUST00000061934; uc007cly.1; uc007clz.2; uc029qte.1	Cd55	CD55 molecule, decay accelerating factor for complement
TC0100003039.mm.2	1.06	0.8881	NM_009581; ENSMUST00000039862; ENSMUST00000128128; ENSMUST00000142416; BC119121; BC119123; OTTMUST00000066182; OTTMUST00000066225; OTTMUST00000066226; uc007cmb.2	Zp3r	zona pellucida 3 receptor
TC0100003041.mm.2	-1.05	0.1841	NM_007576; ENSMUST00000027657; ENSMUST00000137276; ENSMUST00000171642; BC012257; OTTMUST00000074406; OTTMUST00000074409; OTTMUST00000092075; uc007cmc.1	C4bp	complement component 4 binding protein
TC0100003042.mm.2	-1.06	0.6013	NM_001162415; NM_001162416; NM_008825; NR_027859; NR_028304; ENSMUST00000050406; ENSMUST00000066863; ENSMUST00000169659; ENSMUST00000171479; BC018418; BC051014; uc007cme.2; uc007cmf.2; uc007cmg.2; uc011wrf.1; uc011wrg.1; uc011wrh.1; uc011wri.1; uc011wrj.1	Pfkfb2; C4bp-ps1	6-phosphofructo-2-kinase/fructose-2,6-biphosphatase 2; complement component 4 binding protein, pseudogene 1
TC0100003048.mm.2	-1	0.9186	NM_053095; ENSMUST00000121040; OTTMUST00000070813; uc007cmo.1; uc007cmq.2; uc011wrl.1	Il24	interleukin 24
TC0100003049.mm.2	1.21	0.4217	NM_021380; ENSMUST00000027673; BC111821; uc007cmr.1; uc011wrm.1	Il20	interleukin 20
TC0100003050.mm.2	-1.06	0.7857	NM_001009940; ENSMUST00000016668; ENSMUST00000112465; BC115793; uc007cms.1; uc007cmt.1	Il19	interleukin 19
TC0100003051.mm.2	1.05	0.7988	NM_008551; ENSMUST00000016672; BC063064; uc007cmv.1	Mapkapk2	MAP kinase-activated protein kinase 2
TC0100003055.mm.2	-1.32	0.07	NM_145508; ENSMUST00000016670; BC006704; uc007cmw.1	Dyrk3	dual-specificity tyrosine-(Y)-phosphorylation regulated kinase 3
TC0100003056.mm.2	1.07	0.5081	NM_018750; ENSMUST00000027688; ENSMUST00000068564; ENSMUST00000112442; ENSMUST00000124796; BC089605; OTTMUST00000051125; OTTMUST00000051126; OTTMUST00000051127; OTTMUST00000051128; uc007cnc.1; uc007cnd.1; uc011wro.1	Rassf5	Ras association (RalGDS/AF-6) domain family member 5
TC0100003057.mm.2	-1.07	0.7034	NM_019777; ENSMUST00000062108; ENSMUST00000159195; ENSMUST00000160748; ENSMUST00000161764; ENSMUST00000162285; ENSMUST00000162437; ENSMUST00000163029; BC037446; OTTMUST00000088400; OTTMUST00000088401; OTTMUST00000088402; OTTMUST00000088403; OTTMUST00000088404; OTTMUST00000088405; OTTMUST00000088406; uc007cne.1; uc007cnf.1	Ikbke	inhibitor of kappaB kinase epsilon
TC0100003058.mm.2	-1.06	0.6037	NM_001081011; ENSMUST00000097588; BC151081; BC151082; BC158055; BC172152; uc007cng.2; uc007cni.1; uc007cnj.1; uc011wrp.1; uc011wrq.1	Srgap2	SLIT-ROBO Rho GTPase activating protein 2
TC0100003068.mm.2	1.07	0.3323	NM_001114662; NM_172510; ENSMUST00000046658; ENSMUST00000112365; ENSMUST00000112370; ENSMUST00000126927; ENSMUST00000144548; ENSMUST00000146267; ENSMUST00000159038; ENSMUST00000159382; ENSMUST00000160656; ENSMUST00000161864; ENSMUST00000162628; ENSMUST00000163016; BC058790; OTTMUST00000061509; OTTMUST00000061510; OTTMUST00000061511; OTTMUST00000061512; OTTMUST00000061513; OTTMUST00000088566; OTTM…	Mfsd4	major facilitator superfamily domain containing 4
TC0100003069.mm.2	-1.12	0.5221	NM_008795; ENSMUST00000027697; ENSMUST00000112362; BC119617; uc007coh.2	Cdk18	cyclin-dependent kinase 18
TC0100003071.mm.2	-1.13	0.4795	ENSMUST00000086544	Gm10188	predicted gene 10188 [Source:MGI Symbol;Acc:MGI:3704196]
TC0100003074.mm.2	-1.06	0.2239	NM_178874; ENSMUST00000045473; ENSMUST00000125439; ENSMUST00000132435; ENSMUST00000136828; ENSMUST00000138717; ENSMUST00000142609; BC052035; OTTMUST00000066282; OTTMUST00000066283; OTTMUST00000066284; OTTMUST00000066285; OTTMUST00000066286; OTTMUST00000066287; uc007cor.1; uc007cos.1; uc007cot.1	Tmcc2	transmembrane and coiled-coil domains 2
TC0100003079.mm.2	-1.11	0.1677	NM_177129; ENSMUST00000086521; BC066106; uc007cpa.1; uc007cpb.1; uc007cpc.1	Cntn2	contactin 2
TC0100003080.mm.2	1.33	0.1935	NM_001160316; NM_001160317; NM_001160318; NM_182716; ENSMUST00000043189; ENSMUST00000094569; ENSMUST00000163770; uc007cpd.2; uc007cpe.2; uc007cpf.2; uc007cpg.2; uc011wrx.1	Nfasc	neurofascin
TC0100003087.mm.2	-1.11	0.8941	NM_008575; ENSMUST00000067398; ENSMUST00000067429; BC003750	Mdm4	transformed mouse 3T3 cell double minute 4
TC0100003088.mm.2	1.01	0.8623	ENSMUST00000180528	Gm26616	predicted gene, 26616
TC0100003090.mm.2	-1.07	0.6078	NM_011439; ENSMUST00000094551; ENSMUST00000126530; ENSMUST00000144386; ENSMUST00000145922; ENSMUST00000153799; BC007130; OTTMUST00000066297; OTTMUST00000066298; OTTMUST00000066299; OTTMUST00000066300; uc007cqj.1; uc007cqk.1	Sox13	SRY (sex determining region Y)-box 13
TC0100003092.mm.2	-1.21	0.1712	NM_009227; ENSMUST00000164096; ENSMUST00000164574; ENSMUST00000166291; ENSMUST00000166915; ENSMUST00000171264; ENSMUST00000172079; BC008262; BC051207; BC055765; OTTMUST00000090098; OTTMUST00000090099; OTTMUST00000090100; OTTMUST00000090101; OTTMUST00000090102; OTTMUST00000090104; uc007cql.2	Snrpe	small nuclear ribonucleoprotein E
TC0100003093.mm.2	1.05	0.7398	NM_001166552; NM_001276767; NM_144530; ENSMUST00000027736; BC005786; BC066163; BC066848; uc007cqm.1; uc007cqp.1; uc007cqr.2; uc011wsb.1	Zbed6; Zc3h11a	zinc finger, BED type containing 6; zinc finger CCCH type containing 11A
TC0100003094.mm.2	-1.22	0.0729	NM_001159649; NM_172842; ENSMUST00000169295; BC042765; uc007cqs.2; uc007cqt.2	Lax1	lymphocyte transmembrane adaptor 1
TC0100003095.mm.2	-1.25	0.5172	ENSMUST00000167348	Atp2b4	ATPase, Ca++ transporting, plasma membrane 4
TC0100003096.mm.2	-1.78	0.3485	NM_001167949; NM_213616; NR_105868; ENSMUST00000048953; ENSMUST00000112264; ENSMUST00000125659; ENSMUST00000128692; ENSMUST00000140810; ENSMUST00000143567; ENSMUST00000165602; BC109172; BC109173; OTTMUST00000039586; OTTMUST00000039594; OTTMUST00000039595; OTTMUST00000039596; OTTMUST00000039597; uc007cqu.3; uc007cqv.3; uc007cqw.1; uc007cqx.1; uc011wsc.2	Atp2b4; Mir6903	ATPase, Ca++ transporting, plasma membrane 4; microRNA 6903
TC0100003098.mm.2	-1.14	0.6106	NM_001160420; NM_001160421; NM_001160422; NM_054076; ENSMUST00000124051; ENSMUST00000124245; ENSMUST00000126123; ENSMUST00000149380; ENSMUST00000153617; BC099435; BC115928; OTTMUST00000066466; OTTMUST00000066467; OTTMUST00000066468; OTTMUST00000066469; OTTMUST00000066470; uc007cqy.2; uc007cqz.2; uc007cra.2; uc007crb.3	Optc	opticin
TC0100003099.mm.2	-1.01	0.9483	NM_054077; ENSMUST00000048432; ENSMUST00000127583; BC019775; OTTMUST00000066465; OTTMUST00000066608; uc007crc.3	Prelp	proline arginine-rich end leucine-rich repeat
TC0100003102.mm.2	1.16	0.1058	NM_007570; ENSMUST00000020692; BC132259; BC138639; OTTMUST00000088224; uc007cre.1	Btg2	B cell translocation gene 2, anti-proliferative
TC0100003104.mm.2	-1.1	0.424	NM_001008533; NM_001039510; NM_001282945; ENSMUST00000038191; ENSMUST00000086465; ENSMUST00000169927; BC079624	Adora1	adenosine A1 receptor
TC0100003107.mm.2	-1.16	0.5727	NM_001144855; ENSMUST00000168515; uc007crm.2; uc007crn.2; uc007cro.2; uc007crp.2; uc011wse.1	Ppfia4	protein tyrosine phosphatase, receptor type, f polypeptide (PTPRF), interacting protein (liprin), alpha 4
TC0100003108.mm.2	1.04	0.3859	NM_001042485; NM_020588; ENSMUST00000049470; BC003210; uc007crq.1; uc007crr.1; uc007crs.1	Tmem183a	transmembrane protein 183A
TC0100003111.mm.2	-1.14	0.7869	NM_001145300; ENSMUST00000052911; ENSMUST00000172898; BC145149; BC145786; OTTMUST00000096412	Mgat4e	MGAT4 family, member E
TC0100003113.mm.2	-1.12	0.1243	NM_001081307; NR_015606; ENSMUST00000045665; ENSMUST00000086444; ENSMUST00000112163; ENSMUST00000132025; ENSMUST00000137022; ENSMUST00000141419; ENSMUST00000146639; ENSMUST00000156348; ENSMUST00000168381; BC145746; OTTMUST00000051282; OTTMUST00000051283; OTTMUST00000051284; OTTMUST00000051285; OTTMUST00000051286; OTTMUST00000051287; OTTMUST00000051288; uc007csl.1; uc007csm.1; uc007csn.1; uc007cso…	Ppp1r12b	protein phosphatase 1, regulatory (inhibitor) subunit 12B
TC0100003119.mm.2	1.14	0.1035	NM_001033409; ENSMUST00000044828; ENSMUST00000137968; ENSMUST00000139369; BC141210; OTTMUST00000066294; OTTMUST00000066295; OTTMUST00000066296; uc007csq.1	Lgr6	leucine-rich repeat-containing G protein-coupled receptor 6
TC0100003120.mm.2	-1.1	0.4099	NM_007955; uc007csr.2	Ptprv	protein tyrosine phosphatase, receptor type, V
TC0100003122.mm.2	1.25	0.626	NM_134438; ENSMUST00000027682; BC098482; BC127619; BC127620; OTTMUST00000052472; uc007csv.2	Gpr37l1	G protein-coupled receptor 37-like 1
TC0100003123.mm.2	-1.02	0.8284	NM_001163131; NM_007921; ENSMUST00000003135; BC138692; BC145380; uc007csw.2; uc007csx.2	Elf3	E74-like factor 3
TC0100003124.mm.2	-1.03	0.4867	NM_001159624; NM_145417; ENSMUST00000074357; ENSMUST00000077340; ENSMUST00000130069; ENSMUST00000141092; ENSMUST00000141234; ENSMUST00000152169; BC019200; OTTMUST00000051810; OTTMUST00000051811; OTTMUST00000051812; OTTMUST00000051813; OTTMUST00000051814; OTTMUST00000051815; uc007csy.2; uc011wsi.1	Rnpep	arginyl aminopeptidase (aminopeptidase B)
TC0100003125.mm.2	1.22	0.1648	NM_011590; ENSMUST00000081104; ENSMUST00000125454; ENSMUST00000134088; ENSMUST00000152706; BC010830; BC098216; OTTMUST00000051974; OTTMUST00000078084; OTTMUST00000078085; OTTMUST00000078086; uc007csz.1	Timm17a	translocase of inner mitochondrial membrane 17a
TC0100003127.mm.2	1.01	0.8359	NM_175259; ENSMUST00000041240; ENSMUST00000159181; ENSMUST00000159918; BC044813; OTTMUST00000066301; OTTMUST00000066302; OTTMUST00000066303; uc007ctc.1; uc007ctd.1	Shisa4	shisa family member 4
TC0100003128.mm.2	-1.15	0.2965	NM_153774; ENSMUST00000041023; ENSMUST00000159017; ENSMUST00000159089; ENSMUST00000159173; ENSMUST00000159487; ENSMUST00000161032; ENSMUST00000161135; ENSMUST00000161189; ENSMUST00000161258; ENSMUST00000161704; ENSMUST00000161750; ENSMUST00000161838; ENSMUST00000161934; ENSMUST00000162858; BC098508; OTTMUST00000088431; OTTMUST00000088432; OTTMUST00000088433; OTTMUST00000088434; OTTMUST00000088435…	Ipo9	importin 9
TC0100003129.mm.2	-1.09	0.4519	NM_173437; ENSMUST00000040599; ENSMUST00000067414; BC059840; uc007ctg.2; uc007ctj.2; uc007ctk.1; uc007ctl.1; uc011wsl.1	Nav1	neuron navigator 1
TC0100003138.mm.2	-1.18	0.5944	NM_019645; ENSMUST00000027667; ENSMUST00000132793; ENSMUST00000163260; BC139041; BC139042; OTTMUST00000053857; OTTMUST00000053858; OTTMUST00000090231; uc007cub.1; uc011wss.1	Pkp1	plakophilin 1
TC0100003139.mm.2	1.16	0.2848	NM_177642; ENSMUST00000124134; ENSMUST00000140703; ENSMUST00000166193; BC107027; BC107028; OTTMUST00000046955; OTTMUST00000047090; OTTMUST00000047091; uc007cuc.2; uc007cud.2; uc011wst.1; uc011wsu.1	Igfn1	immunoglobulin-like and fibronectin type III domain containing 1
TC0100003140.mm.2	-1.08	0.4441	NR_046167; NR_046168; NR_046169; NR_046170; uc007cuh.2; uc007cui.2; uc007cuj.2; uc007cuk.2	Gm15850	predicted gene 15850
TC0100003141.mm.2	-1.08	0.5874	OTTMUST00000094206; OTTMUST00000094305; OTTMUST00000094306; OTTMUST00000094307; uc007cun.1	Mroh3	maestro heat-like repeat family member 3
TC0100003142.mm.2	1.58	0.3223	NM_028872; ENSMUST00000120339; ENSMUST00000144464; ENSMUST00000150163; ENSMUST00000153910; BC052416; BC053100; uc007cuo.2; uc007cup.1	5730559C18Rik	RIKEN cDNA 5730559C18 gene
TC0100003145.mm.2	-1.01	0.6912	NM_001101516; ENSMUST00000086395; uc011wsy.1	Gpr25	G protein-coupled receptor 25
TC0100003146.mm.2	-1.18	0.7504	NM_001081360; ENSMUST00000048309; BC138367; BC145258; uc007cuq.1; uc007cur.2; uc011wsz.1; uc011wta.1	Camsap2	calmodulin regulated spectrin-associated protein family, member 2
TC0100003155.mm.2	-1.81	0.0225	NM_001159769; NM_030676; ENSMUST00000027649; ENSMUST00000168126; BC137845; uc007cva.2; uc007cvb.2; uc007cvc.2	Nr5a2	nuclear receptor subfamily 5, group A, member 2
TC0100003167.mm.2	-1.02	0.7354	NM_001111316; NM_001268286; NM_011210; ENSMUST00000112036; ENSMUST00000182138; ENSMUST00000182283; ENSMUST00000182755; ENSMUST00000183229; ENSMUST00000183262; ENSMUST00000183301; OTTMUST00000113094; OTTMUST00000113095; OTTMUST00000113096; OTTMUST00000113099; OTTMUST00000113100; OTTMUST00000113101; uc007cvj.2; uc007cvk.2	Ptprc	protein tyrosine phosphatase, receptor type, C
TC0100003170.mm.2	1.08	0.1295	NM_021605; ENSMUST00000027642; BC037697; uc007cvn.1; uc007cvo.1; uc011wtb.1	Nek7	NIMA (never in mitosis gene a)-related expressed kinase 7
TC0100003175.mm.2	-1.32	0.9318	NM_001025565; NM_001042577; NM_010714; ENSMUST00000019374; ENSMUST00000046870; ENSMUST00000093486; ENSMUST00000112026; ENSMUST00000112030; BC072623; OTTMUST00000054112; OTTMUST00000054113; OTTMUST00000054114; OTTMUST00000054115; uc007cvr.1; uc007cvs.1; uc007cvt.1; uc007cvu.2	Lhx9	LIM homeobox protein 9
TC0100003176.mm.2	-1.16	0.5589	NM_001081226; ENSMUST00000112025; uc007cvv.1; uc007cvw.1	2310009B15Rik	RIKEN cDNA 2310009B15 gene
TC0100003183.mm.2	-1.25	0.1044	NM_133239; ENSMUST00000059825; OTTMUST00000085739; OTTMUST00000085740; OTTMUST00000085741; OTTMUST00000085742; OTTMUST00000085744; OTTMUST00000085745; uc007cwc.1; uc007cwd.1; uc007cwe.1; uc007cwf.1	Crb1	crumbs family member 1, photoreceptor morphogenesis associated
TC0100003186.mm.2	1.1	0.8952	NM_015780; ENSMUST00000023965; ENSMUST00000161224; BC111870; OTTMUST00000088574; OTTMUST00000088593; uc007cwl.1	Cfhr1	complement factor H-related 1
TC0100003190.mm.2	1.07	0.7612	NM_001029977; NM_001160303; NM_001160304; ENSMUST00000027612; ENSMUST00000111986; ENSMUST00000111989; BC141136; BC145444; uc007cwn.2; uc007cwo.2; uc011wte.1; uc011wtf.1	Gm4788	predicted gene 4788
TC0100003191.mm.2	1.37	0.068	NM_001025575; ENSMUST00000094489; OTTMUST00000084792; uc007cwp.2; uc007cwq.1; uc007cwr.1	Cfhr2	complement factor H-related 2
TC0100003193.mm.2	1.07	0.112	NM_009888; ENSMUST00000066859; ENSMUST00000111976; ENSMUST00000111977; ENSMUST00000123238; ENSMUST00000148225; BC066092; OTTMUST00000060596; OTTMUST00000060597; OTTMUST00000060598; OTTMUST00000060599; uc007cws.1; uc007cwt.1; uc007cwu.1; uc011wtg.1	Cfh	complement component factor h
TC0100003202.mm.2	-1.16	0.3452	NM_145991; ENSMUST00000018337; ENSMUST00000159794; ENSMUST00000162638; BC027756; BC031127; OTTMUST00000076702; OTTMUST00000076703; OTTMUST00000076704; uc007cwx.1	Cdc73	cell division cycle 73, Paf1/RNA polymerase II complex component
TC0100003203.mm.2	1.19	0.2777	NM_013835; ENSMUST00000018343; ENSMUST00000159879; BC051974; BC052380; OTTMUST00000051883; OTTMUST00000051884; uc007cxd.1	Trove2	TROVE domain family, member 2
TC0100003204.mm.2	1.47	0.0218	NM_009061; ENSMUST00000027606; ENSMUST00000127206; ENSMUST00000134817; ENSMUST00000153527; BC023001; OTTMUST00000049364; OTTMUST00000049365; OTTMUST00000049366; OTTMUST00000049367; uc007cxg.2	Rgs2	regulator of G-protein signaling 2
TC0100003205.mm.2	1.04	0.7511	NM_153171; ENSMUST00000052375; ENSMUST00000111941; BC049624; OTTMUST00000049361; OTTMUST00000049362; uc007cxh.1; uc007cxi.1	Rgs13	regulator of G-protein signaling 13
TC0100003207.mm.2	-1.28	0.0616	NM_015811; ENSMUST00000167317; ENSMUST00000167812; ENSMUST00000169042; ENSMUST00000169409; ENSMUST00000170870; ENSMUST00000172388; BC028634; OTTMUST00000089512; OTTMUST00000089513; OTTMUST00000089514; OTTMUST00000089515; OTTMUST00000089516; OTTMUST00000089517; uc007cxj.2; uc007cxk.1	Rgs1	regulator of G-protein signaling 1
TC0100003208.mm.2	-1.59	0.0225	ENSMUST00000184008; ENSMUST00000184189; OTTMUST00000117360; OTTMUST00000117361	Rgs21	regulator of G-protein signalling 21
TC0100003210.mm.2	-1.02	0.7409	NM_022881; ENSMUST00000027603; BC099387; BC132544; BC132546; OTTMUST00000066463; uc007cxl.1	Rgs18	regulator of G-protein signaling 18
TC0100003233.mm.2	2.02	0.019	NM_008869; ENSMUST00000070200; ENSMUST00000111926; ENSMUST00000134676; ENSMUST00000142040; ENSMUST00000155438; BC003816; OTTMUST00000039570; OTTMUST00000039571; OTTMUST00000039572; OTTMUST00000039573; OTTMUST00000047354	Pla2g4a	phospholipase A2, group IVA (cytosolic, calcium-dependent)
TC0100003239.mm.2	1.09	0.2192	NM_001077237; NM_145511; ENSMUST00000006167; ENSMUST00000094477; ENSMUST00000097546; ENSMUST00000097547; ENSMUST00000111913; ENSMUST00000132809; ENSMUST00000140112; ENSMUST00000148389; ENSMUST00000150615; BC003331; uc007cxy.1; uc007cxz.1; uc007cya.1	BC003331	cDNA sequence BC003331
TC0100003240.mm.2	-1.11	0.1586	NM_001110146; NM_021400; ENSMUST00000006171; ENSMUST00000111901; ENSMUST00000111902; ENSMUST00000159035; ENSMUST00000161320; ENSMUST00000161611; ENSMUST00000162367; ENSMUST00000164600; OTTMUST00000084348; OTTMUST00000084349; OTTMUST00000084350; OTTMUST00000084351; uc007cyg.2; uc007cyh.2	Prg4	proteoglycan 4 (megakaryocyte stimulating factor, articular superficial zone protein)
TC0100003241.mm.2	1.03	0.7941	NM_001024720; ENSMUST00000074783; ENSMUST00000137197; ENSMUST00000137909; ENSMUST00000151899; ENSMUST00000155715; ENSMUST00000177036; OTTMUST00000051425; OTTMUST00000083230; OTTMUST00000083231; OTTMUST00000083232; OTTMUST00000083233; OTTMUST00000103345; uc007cyj.1; uc007cyl.1	Hmcn1	hemicentin 1
TC0100003253.mm.2	1.06	0.7154	NM_025819; ENSMUST00000064771; ENSMUST00000111883; ENSMUST00000124880; ENSMUST00000129939; ENSMUST00000131312; ENSMUST00000138095; ENSMUST00000139244; ENSMUST00000141977; BC055064; BC060204; OTTMUST00000085525; OTTMUST00000085526; OTTMUST00000085527; OTTMUST00000085528; OTTMUST00000085529; OTTMUST00000085530; OTTMUST00000085531; OTTMUST00000085532; uc007cyq.2; uc011wtm.1	Swt1	SWT1 RNA endoribonuclease homolog (S. cerevisiae)
TC0100003254.mm.2	1.05	0.5296	NM_011277; ENSMUST00000076110; BC020122; uc007cyx.1; uc007cyy.1	Rnf2	ring finger protein 2
TC0100003258.mm.2	1.05	0.9735	NM_197990; ENSMUST00000044581; ENSMUST00000121533; ENSMUST00000128433; BC022177; BC034723; BC055912; uc007czd.2; uc007cze.2	1700025G04Rik	RIKEN cDNA 1700025G04 gene
TC0100003262.mm.2	1.04	0.573	NM_025677; ENSMUST00000015124; ENSMUST00000159270; ENSMUST00000159717; ENSMUST00000161717; ENSMUST00000162371; ENSMUST00000163027; BC024342; BC145701; OTTMUST00000088597; OTTMUST00000088600; OTTMUST00000088601; OTTMUST00000088602; OTTMUST00000088603; OTTMUST00000088604; uc007czf.2	Tsen15	tRNA splicing endonuclease 15 homolog (S. cerevisiae)
TC0100003264.mm.2	1.06	0.5973	NM_016846; ENSMUST00000027760; ENSMUST00000111857; ENSMUST00000111859; ENSMUST00000128251; ENSMUST00000149536; BC017678; OTTMUST00000053905; OTTMUST00000053906; OTTMUST00000053907; OTTMUST00000053908; OTTMUST00000053994; OTTMUST00000053995; uc007czh.1	Rgl1	ral guanine nucleotide dissociation stimulator,-like 1
TC0100003271.mm.2	-1.01	0.6291	NM_001005507; NM_001160256; NM_001160257; ENSMUST00000043560; ENSMUST00000073441; ENSMUST00000111836; BC082789; BC086651; uc007czn.1; uc007czo.2; uc007czp.2	Smg7	Smg-7 homolog, nonsense mediated mRNA decay factor (C. elegans)
TC0100003272.mm.2	1.07	0.8582	NM_008485; ENSMUST00000027753; uc007czr.1; uc007czt.1	Lamc2	laminin, gamma 2
TC0100003273.mm.2	1.27	0.1967	NM_010683; ENSMUST00000027752; ENSMUST00000159251; ENSMUST00000160515; ENSMUST00000161744; ENSMUST00000163011; OTTMUST00000076764; OTTMUST00000076765; OTTMUST00000076766; OTTMUST00000076767; OTTMUST00000076768; uc007czu.1	Lamc1	laminin, gamma 1
TC0100003276.mm.2	-1.26	0.6169	NR_033736; uc007czv.2; uc007czw.2	E330020D12Rik	Riken cDNA E330020D12 gene
TC0100003279.mm.2	1.02	0.7862	NM_007842; ENSMUST00000042141; uc007czy.1; uc007czz.1; uc007daa.1; uc007dab.1	Dhx9	DEAH (Asp-Glu-Ala-His) box polypeptide 9
TC0100003280.mm.2	1.04	0.9737	NM_028749; ENSMUST00000041874; BC022734; uc007dac.1	Npl	N-acetylneuraminate pyruvate lyase
TC0100003282.mm.2	1.2	0.6459	NM_001243223; ENSMUST00000124558; ENSMUST00000134030; ENSMUST00000141249; ENSMUST00000145308; ENSMUST00000184095; ENSMUST00000185164; OTTMUST00000051789; OTTMUST00000051790; OTTMUST00000058867; OTTMUST00000073137; OTTMUST00000117295; OTTMUST00000117296; uc007dal.2; uc029quf.1	Rgsl1	regulator of G-protein signaling like 1
TC0100003283.mm.2	1.3	0.0724	NM_178243; ENSMUST00000059607; ENSMUST00000123490; BC120491; BC131905; OTTMUST00000084901; OTTMUST00000084902; uc007dam.1	Teddm2	transmembrane epididymal family member 2
TC0100003294.mm.2	-1.16	0.257	NM_009782; ENSMUST00000004214; BC150750; uc007dav.1	Cacna1e	calcium channel, voltage-dependent, R type, alpha 1E subunit
TC0100003300.mm.2	-1.16	0.7678	NM_010500; ENSMUST00000055322; BC051986; uc007dax.2	Ier5	immediate early response 5
TC0100003301.mm.2	-1.09	0.6931	NM_008209; ENSMUST00000027744; BC026137; uc007day.1; uc007daz.1; uc007dba.1; uc011wtv.1	Mr1	major histocompatibility complex, class I-related
TC0100003302.mm.2	-1.18	0.9286	ENSMUST00000035914; uc007dbe.1	BC034090	cDNA sequence BC034090
TC0100003304.mm.2	1.07	0.4488	NM_011273; ENSMUST00000027741; ENSMUST00000111774; ENSMUST00000111775; ENSMUST00000129271; ENSMUST00000139925; ENSMUST00000143529; BC153872; OTTMUST00000053871; OTTMUST00000053872; OTTMUST00000053873; OTTMUST00000053874; OTTMUST00000053875; OTTMUST00000053876; uc007dbf.1; uc007dbg.1; uc007dbh.1	Xpr1	xenotropic and polytropic retrovirus receptor 1
TC0100003308.mm.2	-1.55	0.0461	NM_010712; ENSMUST00000027740; BC049834; OTTMUST00000103346; uc007dbn.2	Lhx4	LIM homeobox protein 4
TC0100003309.mm.2	-1.08	0.529	NM_001024945; NM_023268; ENSMUST00000035325; ENSMUST00000111764; ENSMUST00000130701; ENSMUST00000132495; ENSMUST00000140809; ENSMUST00000151368; BC076590; OTTMUST00000062568; OTTMUST00000062569; OTTMUST00000062570; OTTMUST00000062675; OTTMUST00000062676; OTTMUST00000062677; uc007dbo.1; uc007dbp.1; uc007dbq.1; uc011wtx.1	Qsox1	quiescin Q6 sulfhydryl oxidase 1
TC0100003310.mm.2	-1.05	0.6601	NM_001039184; ENSMUST00000124495; ENSMUST00000129865; ENSMUST00000132189; ENSMUST00000138762; ENSMUST00000146987; OTTMUST00000085691; OTTMUST00000085692; OTTMUST00000085693; OTTMUST00000085694; OTTMUST00000085695; OTTMUST00000085696; uc007dbr.1; uc007dbs.2; uc011wty.1	Cep350	centrosomal protein 350
TC0100003313.mm.2	-1.02	0.649	NM_001160018; NM_001160019; NM_144791; ENSMUST00000027738; ENSMUST00000097527; ENSMUST00000123705; ENSMUST00000124212; ENSMUST00000130995; ENSMUST00000136331; ENSMUST00000136397; ENSMUST00000141878; ENSMUST00000141980; ENSMUST00000169241; BC010841; OTTMUST00000052168; OTTMUST00000052169; OTTMUST00000052170; OTTMUST00000052171; OTTMUST00000052172; OTTMUST00000052173; OTTMUST00000052174; OTTMUST000…	Tor1aip1	torsin A interacting protein 1
TC0100003315.mm.2	-1.16	0.1136	NM_177838; ENSMUST00000015628; BC116972; BC116974	Fam163a	family with sequence similarity 163, member A
TC0100003316.mm.2	1.11	0.3388	NM_001134741; NM_001277730; ENSMUST00000121146; ENSMUST00000141760; ENSMUST00000148277; ENSMUST00000167528; BC099972; OTTMUST00000065358; OTTMUST00000065359; OTTMUST00000065360; OTTMUST00000065361; uc007dcf.3; uc029qui.1; uc029quj.1	Tdrd5	tudor domain containing 5
TC0100003318.mm.2	-1.18	0.1801	BC150932; BC172088; OTTMUST00000055453; OTTMUST00000111489; OTTMUST00000111509; OTTMUST00000111510; OTTMUST00000111511; OTTMUST00000111512; OTTMUST00000111513; OTTMUST00000111514; uc007dci.1; uc011wue.1	Axdnd1	axonemal dynein light chain domain containing 1
TC0100003319.mm.2	1.18	0.336	NM_009230; ENSMUST00000051396; BC083092; uc007dcj.1; uc007dck.1	Soat1	sterol O-acyltransferase 1
TC0100003320.mm.2	-1.05	0.7	NM_023141; ENSMUST00000079625; ENSMUST00000122242; ENSMUST00000150557; ENSMUST00000152604; ENSMUST00000154353; ENSMUST00000156861; BC071216; OTTMUST00000051191; OTTMUST00000051192; OTTMUST00000051193; OTTMUST00000051194; OTTMUST00000051195; OTTMUST00000078065; uc007dcn.2; uc007dco.2	Tor3a	torsin family 3, member A
TC0100003321.mm.2	-1.06	0.9666	NM_145413; ENSMUST00000086153; ENSMUST00000122424; ENSMUST00000147931; BC019381; BC023737; BC024412; BC031473; OTTMUST00000073573; OTTMUST00000073578; uc007dcp.1; uc007dcq.1; uc007dcr.1	Fam20b	family with sequence similarity 20, member B
TC0100003323.mm.2	-1.18	0.9496	NM_001159965; NM_001159966; NM_001159967; NM_001159968; NM_023884; NR_027640; ENSMUST00000027886; ENSMUST00000063199; ENSMUST00000171292; ENSMUST00000172057; BC043132; BC052663; uc007dcs.2; uc007dcu.2; uc007dcv.2; uc007dcw.2; uc007dcx.2; uc007dcy.2; uc007dcz.2; uc007dda.1; uc007ddb.2; uc011wui.1; uc011wuj.1	Ralgps2	Ral GEF with PH domain and SH3 binding motif 2
TC0100003327.mm.2	1.12	0.2609	NM_028540; ENSMUST00000027884; ENSMUST00000118207; ENSMUST00000119526; ENSMUST00000121911; ENSMUST00000148649; BC099580; BC115790; OTTMUST00000073908; OTTMUST00000073909; OTTMUST00000073910; OTTMUST00000073911; OTTMUST00000073924	Tex35	testis expressed 35
TC0100003328.mm.2	1.01	0.4061	NM_177644; ENSMUST00000078308; ENSMUST00000128538; ENSMUST00000129880; ENSMUST00000132699; ENSMUST00000134543; ENSMUST00000143080; ENSMUST00000143358; BC120902; OTTMUST00000082979; OTTMUST00000082980; OTTMUST00000082981; OTTMUST00000082982; OTTMUST00000082983; OTTMUST00000082984; OTTMUST00000082985; uc007ddg.2; uc007ddh.2	Rasal2	RAS protein activator like 2
TC0100003338.mm.2	1.09	0.354	NM_207583; ENSMUST00000004133; BC076572; uc007ddp.2; uc007ddq.2	Brinp2	bone morphogenic protein/retinoic acid inducible neural-specific 2
TC0100003341.mm.2	1.54	0.4441	NM_001085376; ENSMUST00000159860; ENSMUST00000159861; ENSMUST00000159892; ENSMUST00000160206; ENSMUST00000161589; ENSMUST00000177789; OTTMUST00000074130; OTTMUST00000074672; OTTMUST00000074673; OTTMUST00000074717; OTTMUST00000077148; OTTMUST00000111518; uc007ddv.1; uc007ddx.1	Pappa2; 1600012P17Rik	pappalysin 2; RIKEN cDNA 1600012P17 gene
TC0100003349.mm.2	-1.34	0.2741	NR_038030; NR_038031; uc007ded.1; uc029quk.1	4930562F07Rik	RIKEN cDNA 4930562F07 gene
TC0100003350.mm.2	-1.1	0.382	NM_177839; ENSMUST00000039178; ENSMUST00000131919; BC138335; BC138336; OTTMUST00000062571; OTTMUST00000062572; uc007dee.2	Tnn	tenascin N
TC0100003351.mm.2	1.38	0.1101	NM_009786; ENSMUST00000014370; BC025948; uc007deg.2	Cacybp	calcyclin binding protein
TC0100003352.mm.2	-1.12	0.4809	NM_001038621; NM_013862; ENSMUST00000028049; ENSMUST00000028052; BC145811; BC145813; uc007deh.1; uc007dei.2; uc007dej.2; uc007dek.1	Rabgap1l	RAB GTPase activating protein 1-like
TC0100003361.mm.2	-1.08	0.3682	NM_001146330; uc011wum.1	Gpr52	G protein-coupled receptor 52
TC0100003370.mm.2	-1.13	0.7522	NM_173424; ENSMUST00000159250; ENSMUST00000160056; ENSMUST00000162226; ENSMUST00000163079; ENSMUST00000171748; ENSMUST00000172044; ENSMUST00000177003; BC113763; OTTMUST00000051970; OTTMUST00000051971; OTTMUST00000051972; OTTMUST00000051973; OTTMUST00000111164; OTTMUST00000111165; uc007deo.1; uc007dep.1; uc007deq.1; uc007der.1; uc007des.1	Zbtb37	zinc finger and BTB domain containing 37
TC0100003371.mm.2	-1.31	0.1082	NM_172644; ENSMUST00000035430; ENSMUST00000159922; ENSMUST00000160591; ENSMUST00000160759; ENSMUST00000161748; ENSMUST00000162398; ENSMUST00000162654; BC076606; BC089191; OTTMUST00000076822; OTTMUST00000076840; OTTMUST00000076841; OTTMUST00000076842; OTTMUST00000076843; OTTMUST00000076922; OTTMUST00000076923; uc007dey.1; uc007dez.1	Dars2	aspartyl-tRNA synthetase 2 (mitochondrial)
TC0100003372.mm.2	-1.01	0.7976	NM_001039482; ENSMUST00000111611; ENSMUST00000117467; ENSMUST00000140905; ENSMUST00000145736; ENSMUST00000148952; BC019571; OTTMUST00000052188; OTTMUST00000052189; OTTMUST00000052190; OTTMUST00000052191; OTTMUST00000075516; uc007dff.1; uc007dfg.1; uc007dfh.1; uc007dfi.1	Klhl20	kelch-like 20
TC0100003373.mm.2	-1.07	0.6229	NM_001195189; uc011wup.1	4930469G21Rik	RIKEN cDNA 4930469G21 gene
TC0100003374.mm.2	-1.01	0.9309	NM_007453; BC013489; BC061181; OTTMUST00000039666; OTTMUST00000039667; OTTMUST00000039668; OTTMUST00000039669; OTTMUST00000039670; OTTMUST00000047466; OTTMUST00000047467	Prdx6	peroxiredoxin 6
TC0100003378.mm.2	-1.25	0.2862	NM_001205243; NM_010177; ENSMUST00000000834; BC052866; uc007dfr.2; uc007dfs.2	Fasl	Fas ligand (TNF superfamily, member 6)
TC0100003380.mm.2	-1.01	0.3739	NM_172645; ENSMUST00000048377; BC138379; uc007dft.2	Suco	SUN domain containing ossification factor
TC0100003381.mm.2	1.16	0.2733	NM_001204904; NM_001204905; ENSMUST00000141397; ENSMUST00000162676; uc007dfw.2; uc029qum.1	4930558K02Rik	RIKEN cDNA 4930558K02 gene
TC0100003382.mm.2	1.16	0.7059	NM_001038619; NM_172646; ENSMUST00000070330; ENSMUST00000086074; ENSMUST00000159763; ENSMUST00000160173; ENSMUST00000160665; ENSMUST00000161155; ENSMUST00000161539; ENSMUST00000161894; ENSMUST00000162330; BC141143; BC141144; OTTMUST00000073026; OTTMUST00000073176; OTTMUST00000073177; OTTMUST00000073178; OTTMUST00000073179; OTTMUST00000073180; OTTMUST00000073181; OTTMUST00000073182; OTTMUST0000007…	Dnm3	dynamin 3
TC0100003393.mm.2	-1.23	0.1333	NM_144877; ENSMUST00000028017; ENSMUST00000159255; ENSMUST00000159316; ENSMUST00000159817; ENSMUST00000161760; ENSMUST00000176220; ENSMUST00000176689; BC014872; OTTMUST00000054289; OTTMUST00000054290; OTTMUST00000054291; OTTMUST00000054293; OTTMUST00000103350; OTTMUST00000103351; OTTMUST00000103352; uc007dgh.1; uc007dgi.1; uc007dgj.1; uc011wuq.1	Mettl13	methyltransferase like 13
TC0100003395.mm.2	1.17	0.4125	NM_001177581; ENSMUST00000169439; uc007dgn.2	7420461P10Rik	RIKEN cDNA 7420461P10 gene
TC0100003397.mm.2	1.11	0.4651	NM_001081290; ENSMUST00000028016; ENSMUST00000182149; ENSMUST00000182288; ENSMUST00000182308; ENSMUST00000182331; ENSMUST00000182393; ENSMUST00000182448; ENSMUST00000182535; ENSMUST00000182593; ENSMUST00000182660; ENSMUST00000183011; ENSMUST00000183223; ENSMUST00000183286; OTTMUST00000113960; OTTMUST00000113984; OTTMUST00000113985; OTTMUST00000113986; OTTMUST00000114019; OTTMUST00000114020; OTTMU…	Prrc2c	proline-rich coiled-coil 2C
TC0100003399.mm.2	-1.01	0.4051	NM_144878; ENSMUST00000028014; ENSMUST00000111525; ENSMUST00000140031; ENSMUST00000140274; ENSMUST00000144916; BC106858; BC106859; OTTMUST00000050894; OTTMUST00000050895; OTTMUST00000050896; OTTMUST00000050897; uc007dgv.1; uc007dgw.1	Fmo4	flavin containing monooxygenase 4
TC0100003401.mm.2	-1.08	0.8943	NM_010231; ENSMUST00000046049; ENSMUST00000111518; ENSMUST00000131058; ENSMUST00000134098; ENSMUST00000136120; ENSMUST00000143902; BC011229; OTTMUST00000058842; OTTMUST00000058843; OTTMUST00000058844; OTTMUST00000058845; OTTMUST00000058846; OTTMUST00000058847; uc007dgx.1; uc007dgy.1	Fmo1	flavin containing monooxygenase 1
TC0100003402.mm.2	-1.26	0.8917	NM_018881; ENSMUST00000045902; ENSMUST00000111510; ENSMUST00000143123; ENSMUST00000147617; ENSMUST00000156860; BC031415; OTTMUST00000059044; OTTMUST00000059045; OTTMUST00000059046; OTTMUST00000059047; OTTMUST00000059048; uc007dgz.1; uc007dha.1; uc007dhb.1	Fmo2	flavin containing monooxygenase 2
TC0100003404.mm.2	1.05	0.8734	NM_001178038; ENSMUST00000178465; uc007dhd.1; uc011wur.1	Fmo6	flavin containing monooxygenase 6
TC0100003406.mm.2	1.01	0.8818	NM_008030; ENSMUST00000028010; ENSMUST00000142759; OTTMUST00000059064; OTTMUST00000059065; uc007dhe.1; uc007dhf.1	Fmo3	flavin containing monooxygenase 3
TC0100003407.mm.2	1.1	0.4947	NM_030071; ENSMUST00000096608; uc007dhg.2	Mroh9	maestro heat-like repeat family member 9
TC0100003409.mm.2	1.1	0.5986	NM_001025570; NM_011127; NM_175686; ENSMUST00000027878; ENSMUST00000075805; ENSMUST00000174098; ENSMUST00000174397; ENSMUST00000183691; BC092372; OTTMUST00000097460; OTTMUST00000097461; OTTMUST00000097462; OTTMUST00000097463; OTTMUST00000117336; uc007dhh.1; uc007dhi.1; uc007dhk.1	Prrx1	paired related homeobox 1
TC0100003412.mm.2	1.52	0.0363	NM_178883; ENSMUST00000045138; BC119132; BC119134; uc007dhl.1; uc007dhm.1; uc007dhn.1	Gorab	golgin, RAB6-interacting
TC0100003414.mm.2	1.1	0.4581	NM_001143956; ENSMUST00000159679; ENSMUST00000160495; BC157906; BC158115; BC172048; OTTMUST00000088465; OTTMUST00000088466; uc011wus.1; uc011wut.1	Mettl11b	methyltransferase like 11B
TC0100003416.mm.2	-1.26	0.7212	NM_201364; ENSMUST00000045876; ENSMUST00000097493; ENSMUST00000159617; ENSMUST00000160926; ENSMUST00000161321; ENSMUST00000162949; BC052855; BC055324; uc007dhs.1; uc007dhu.1	BC055324	cDNA sequence BC055324
TC0100003421.mm.2	1.03	0.2539	NM_001160208; NM_001160209; NM_025505; ENSMUST00000027866; ENSMUST00000086032; ENSMUST00000120447; ENSMUST00000124007; ENSMUST00000148884; BC027025; OTTMUST00000072775; OTTMUST00000072776; OTTMUST00000072777; OTTMUST00000072778; OTTMUST00000072779; uc007dig.1; uc007dih.1; uc007dii.2	Blzf1	basic leucine zipper nuclear factor 1
TC0100003422.mm.2	1.01	0.8902	NM_009721; ENSMUST00000027863; BC027319; BC094070	Atp1b1	ATPase, Na+/K+ transporting, beta 1 polypeptide
TC0100003432.mm.2	-1.09	0.1837	NM_008510; ENSMUST00000027860; BC062249; OTTMUST00000066472; uc007dis.1	Xcl1	chemokine (C motif) ligand 1
TC0100003437.mm.2	-1.15	0.9774	NM_032005; ENSMUST00000027859; ENSMUST00000160350; ENSMUST00000161144; ENSMUST00000161777; BC120635; BC137731; OTTMUST00000088588; OTTMUST00000088589; OTTMUST00000088590; OTTMUST00000088591; uc007diw.1	Tbx19	T-box 19
TC0100003439.mm.2	1.13	0.3704	NM_145512; ENSMUST00000043338; BC017549; uc007dix.2; uc007diy.2	Sft2d2	SFT2 domain containing 2
TC0100003440.mm.2	1.01	0.7855	NM_145513; ENSMUST00000043235; ENSMUST00000142191; ENSMUST00000156102; BC002098; BC058250; OTTMUST00000073548; OTTMUST00000073549; OTTMUST00000073557; uc007diz.2	Tiprl	TIP41, TOR signalling pathway regulator-like (S. cerevisiae)
TC0100003443.mm.2	1.02	0.7624	NM_028759; ENSMUST00000027856; OTTMUST00000095553; uc007djb.2	Dcaf6	DDB1 and CUL4 associated factor 6
TC0100003449.mm.2	1.01	0.9742	NM_001001880; NM_001083897; ENSMUST00000068705; ENSMUST00000111435; BC072563; uc007djg.1; uc007djh.1; uc007dji.1	Mpzl1	myelin protein zero-like 1
TC0100003451.mm.2	-1.12	0.1608	NM_001038846; NM_178593; ENSMUST00000040357; ENSMUST00000097474; BC025872; uc007djj.1; uc007djk.1	Rcsd1	RCSD domain containing 1
TC0100003457.mm.2	-1.24	0.5495	NM_011137; NM_198932; NM_198933; NM_198934; ENSMUST00000027850; ENSMUST00000069609; ENSMUST00000082225; ENSMUST00000111426; ENSMUST00000111427; ENSMUST00000111429; ENSMUST00000159212; ENSMUST00000160260; ENSMUST00000160908; ENSMUST00000176004; ENSMUST00000176101; ENSMUST00000176800; ENSMUST00000176942; ENSMUST00000177358; ENSMUST00000177472; ENSMUST00000184643; ENSMUST00000184799; OTTMUST00000088…	Pou2f1	POU domain, class 2, transcription factor 1
TC0100003463.mm.2	1.18	0.1177	NM_001033344; NM_001160049; ENSMUST00000085992; BC117936; uc007dkh.2; uc007dki.2	Dusp27	dual specificity phosphatase 27 (putative)
TC0100003464.mm.2	-1.02	0.9756	NM_175296; ENSMUST00000038782; BC050800; OTTMUST00000066473; uc007dkk.1	Mael	maelstrom homolog (Drosophila)
TC0100003468.mm.2	-1.08	0.2336	NM_001142948; NM_175170; ENSMUST00000127596; ENSMUST00000128861; ENSMUST00000131487; ENSMUST00000135673; ENSMUST00000148243; ENSMUST00000169324; BC072587; OTTMUST00000066482; OTTMUST00000066483; OTTMUST00000066484; OTTMUST00000066549; OTTMUST00000066550; uc007dko.2; uc007dkp.3; uc011wvk.2	Pogk	pogo transposable element with KRAB domain
TC0100003471.mm.2	-1.55	0.4109	NM_001164306; ENSMUST00000143922; BC147800; BC147804; uc011wvl.1	Gm4846	predicted gene 4846
TC0100003472.mm.2	1.23	0.5895	NM_001164312; ENSMUST00000046662; uc011wvm.1	Gm4847	predicted gene 4847
TC0100003473.mm.2	1.28	0.2736	NM_172844; ENSMUST00000027843; ENSMUST00000148677; BC111885; BC112405; OTTMUST00000054063; OTTMUST00000054064; uc007dkq.1; uc011wvn.1	Fmo9	flavin containing monooxygenase 9
TC0100003477.mm.2	1.02	0.9345	ENSMUST00000053686	Uck2	uridine-cytidine kinase 2
TC0100003478.mm.2	1.27	0.3878	NM_030724; ENSMUST00000027839; BC023789; uc007dku.2	Uck2	uridine-cytidine kinase 2
TC0100003483.mm.2	1.17	0.6067	NM_025569; ENSMUST00000028005; BC029669; OTTMUST00000054194; uc007dky.1	Mgst3	microsomal glutathione S-transferase 3
TC0100003485.mm.2	1.04	0.8172	NM_001013382; ENSMUST00000036643; BC087947; uc007dkz.1	Lrrc52	leucine rich repeat containing 52
TC0100003487.mm.2	-1.03	0.7463	NM_008783; NM_183355; ENSMUST00000064438; ENSMUST00000072863; ENSMUST00000097471; ENSMUST00000176482; ENSMUST00000176540; ENSMUST00000176790; ENSMUST00000176791; BC002244; BC058390; OTTMUST00000104168; OTTMUST00000104169; OTTMUST00000104170; OTTMUST00000104171; OTTMUST00000104172; OTTMUST00000104174; OTTMUST00000104175	Pbx1	pre B cell leukemia homeobox 1
TC0100003500.mm.2	-1.04	0.857	NM_023284; ENSMUST00000028000; ENSMUST00000111368; BC020026; uc007dlj.1; uc007dlk.1; uc007dll.1	Nuf2	NUF2, NDC80 kinetochore complex component, homolog (S. cerevisiae)
TC0100003502.mm.2	-1.06	0.4789	NM_009062; ENSMUST00000027991; ENSMUST00000111357; ENSMUST00000132567; BC003882; BC055293; OTTMUST00000049422; OTTMUST00000049423; OTTMUST00000049424; uc007dln.1	Rgs4	regulator of G-protein signaling 4
TC0100003505.mm.2	1.01	0.6087	NM_010476; ENSMUST00000027989; ENSMUST00000111353; ENSMUST00000123230; ENSMUST00000133563; OTTMUST00000049128; OTTMUST00000049129; OTTMUST00000049158; OTTMUST00000049159; uc007dlp.1; uc007dlq.1	Hsd17b7	hydroxysteroid (17-beta) dehydrogenase 7
TC0100003506.mm.2	-1.15	0.7742	NM_022563; ENSMUST00000027985; ENSMUST00000170800; BC138826; BC138827; uc007dlu.2; uc011wvr.1	Ddr2	discoidin domain receptor family, member 2
TC0100003507.mm.2	1.21	0.608	NM_133806; ENSMUST00000027981; ENSMUST00000111350; ENSMUST00000111351; ENSMUST00000160848; ENSMUST00000161112; ENSMUST00000161492; ENSMUST00000162253; BC016406; BC017547; OTTMUST00000055485; OTTMUST00000055486; OTTMUST00000055487; OTTMUST00000055505; OTTMUST00000055506; OTTMUST00000055507	Uap1	UDP-N-acetylglucosamine pyrophosphorylase 1
TC0100003508.mm.2	1.04	0.3273	NM_010633; ENSMUST00000027979; ENSMUST00000123399; ENSMUST00000150821; BC058732; OTTMUST00000051082; OTTMUST00000051083; OTTMUST00000051085; uc007dma.1	Uhmk1	U2AF homology motif (UHM) kinase 1
TC0100003513.mm.2	1.03	0.7723	NM_001081304; ENSMUST00000027974; ENSMUST00000182787; BC141028; OTTMUST00000114360; OTTMUST00000114361; uc007dmj.1	Atf6	activating transcription factor 6
TC0100003518.mm.2	1.16	0.3154	NM_023173; ENSMUST00000027970; ENSMUST00000046476; ENSMUST00000163252; ENSMUST00000166393; ENSMUST00000170420; ENSMUST00000171447; ENSMUST00000172042; BC099453; OTTMUST00000091795; OTTMUST00000091796; OTTMUST00000091797; OTTMUST00000091798; OTTMUST00000091800; OTTMUST00000091801; OTTMUST00000091802; uc007dmk.1; uc007dml.1; uc007dmm.1; uc007dmn.1	Dusp12	dual specificity phosphatase 12
TC0100003519.mm.2	1.02	0.98	NM_001029984; ENSMUST00000094337; uc007dmp.1	Fcrlb	Fc receptor-like B
TC0100003520.mm.2	-1.24	0.1034	NM_001160215; NM_145141; NR_027666; ENSMUST00000046322; ENSMUST00000159149; ENSMUST00000159171; ENSMUST00000161050; ENSMUST00000162136; ENSMUST00000162887; BC064708; OTTMUST00000074170; OTTMUST00000074171; OTTMUST00000077089; OTTMUST00000077090; OTTMUST00000077091; OTTMUST00000077092; uc007dmq.2; uc007dmr.2; uc011wvu.1	Fcrla	Fc receptor-like A
TC0100003522.mm.2	1.13	0.5938	NM_001077189; NM_010187; ENSMUST00000027966; ENSMUST00000081103; ENSMUST00000159688; ENSMUST00000159969; ENSMUST00000160106; ENSMUST00000161503; ENSMUST00000161730; BC038070; OTTMUST00000051686; OTTMUST00000051687; OTTMUST00000051688; OTTMUST00000051689; OTTMUST00000051690; OTTMUST00000051691; OTTMUST00000051692; uc007dms.2; uc007dmt.2; uc007dmv.1; uc011wvv.2	Fcgr2b	Fc receptor, IgG, low affinity IIb
TC0100003524.mm.2	1.03	0.9714	NM_010188; ENSMUST00000164044; ENSMUST00000164179; ENSMUST00000168817; ENSMUST00000169017; BC052819; OTTMUST00000089518; OTTMUST00000089519; OTTMUST00000089520; OTTMUST00000089521; uc007dmy.2; uc007dmz.2; uc011wvw.1	Fcgr3	Fc receptor, IgG, low affinity III
TC0100003528.mm.2	-1.01	0.8053	NM_025321; ENSMUST00000081560; ENSMUST00000111336; ENSMUST00000155798; BC005779; BC083091; OTTMUST00000051420; OTTMUST00000051421; OTTMUST00000051422; uc007dnb.2	Sdhc	succinate dehydrogenase complex, subunit C, integral membrane protein
TC0100003531.mm.2	1.21	0.3153	NM_025557; ENSMUST00000111332; OTTMUST00000051423; uc007dne.1; uc009uzy.1	Pcp4l1	Purkinje cell protein 4-like 1
TC0100003532.mm.2	1.15	0.7138	NM_001037170; ENSMUST00000005817; ENSMUST00000111326; ENSMUST00000111327; ENSMUST00000130529; ENSMUST00000138184; ENSMUST00000143405; ENSMUST00000147246; ENSMUST00000154106; BC058978; OTTMUST00000051242; OTTMUST00000051243; OTTMUST00000051244; OTTMUST00000051245; OTTMUST00000051246; OTTMUST00000051247; OTTMUST00000051248; OTTMUST00000051249; uc007dni.1; uc007dnj.1	Tomm40l	translocase of outer mitochondrial membrane 40 homolog-like (yeast)
TC0100003533.mm.2	1.15	0.1474	NM_010185; ENSMUST00000079957; ENSMUST00000150997; BC034163; OTTMUST00000050975; OTTMUST00000050976; uc007dnl.1	Fcer1g	Fc receptor, IgE, high affinity I, gamma polypeptide
TC0100003534.mm.2	-1.13	0.2855	NM_153064; ENSMUST00000013737; ENSMUST00000111318; ENSMUST00000131286; ENSMUST00000136976; ENSMUST00000138069; ENSMUST00000150108; BC016097; OTTMUST00000051199; OTTMUST00000051200; OTTMUST00000051201; OTTMUST00000051202; OTTMUST00000051203; OTTMUST00000078129; uc007dnm.1; uc011wvz.1	Ndufs2	NADH dehydrogenase (ubiquinone) Fe-S protein 2
TC0100003536.mm.2	-1.03	0.3031	NM_008911; ENSMUST00000073120; ENSMUST00000126765; ENSMUST00000133050; ENSMUST00000145019; ENSMUST00000151442; ENSMUST00000152689; ENSMUST00000155083; BC002047; OTTMUST00000051129; OTTMUST00000051130; OTTMUST00000051131; OTTMUST00000051132; OTTMUST00000051133; OTTMUST00000051134; OTTMUST00000051135; uc007dns.1	Ppox	protoporphyrinogen oxidase
TC0100003537.mm.2	1.24	0.5339	NM_013919; ENSMUST00000065941; ENSMUST00000111305; ENSMUST00000111306; ENSMUST00000126557; ENSMUST00000126729; ENSMUST00000127101; ENSMUST00000142656; ENSMUST00000144393; ENSMUST00000147176; ENSMUST00000149187; ENSMUST00000153164; ENSMUST00000174720; BC021903; OTTMUST00000051488; OTTMUST00000051489; OTTMUST00000051490; OTTMUST00000051491; OTTMUST00000051492; OTTMUST00000051493; OTTMUST00000051494…	Usp21	ubiquitin specific peptidase 21
TC0100003538.mm.2	1.01	0.8034	NM_025388; ENSMUST00000080001; ENSMUST00000111302; ENSMUST00000138974; ENSMUST00000144576; ENSMUST00000152621; BC021936; OTTMUST00000051397; OTTMUST00000051398; OTTMUST00000051399; OTTMUST00000051400; OTTMUST00000051401; uc007dnw.1	Ufc1	ubiquitin-fold modifier conjugating enzyme 1
TC0100003541.mm.2	1.05	0.6864	NM_001242580; NM_012049; ENSMUST00000111289; ENSMUST00000111295; ENSMUST00000111296; ENSMUST00000136339; ENSMUST00000141357; ENSMUST00000146428; ENSMUST00000148339; ENSMUST00000156856; BC021634; OTTMUST00000051528; OTTMUST00000051529; OTTMUST00000051530; OTTMUST00000051531; OTTMUST00000051532; OTTMUST00000051533; OTTMUST00000051534; OTTMUST00000051537; uc007doa.2; uc007dob.2	Nit1	nitrilase 1
TC0100003542.mm.2	-1.14	0.5879	NM_001033039; ENSMUST00000061878; BC141196; OTTMUST00000051146; uc007dod.1	Klhdc9	kelch domain containing 9
TC0100003546.mm.2	-1.15	0.3483	NM_010584; BC145377; BC150760; BC150795; OTTMUST00000093565; OTTMUST00000093566; uc007doq.2	Itln1	intelectin 1 (galactofuranose binding)
TC0100003549.mm.2	1.07	0.6259	NM_001277968; NM_008534; NR_102726; ENSMUST00000004827; ENSMUST00000068878; ENSMUST00000111277; ENSMUST00000143463; ENSMUST00000146596; BC095921; OTTMUST00000041044; OTTMUST00000050707; OTTMUST00000050708; OTTMUST00000050709; OTTMUST00000050710	Ly9	lymphocyte antigen 9
TC0100003550.mm.2	1.08	0.3083	NM_144539; ENSMUST00000111276; BC011154; uc007dov.1; uc007dow.1; uc007dox.1; uc007doy.1	Slamf7	SLAM family member 7
TC0100003558.mm.2	-1.21	0.1745	NM_033509; ENSMUST00000027837; ENSMUST00000111263; ENSMUST00000111264; ENSMUST00000138714; ENSMUST00000148363; ENSMUST00000153662; BC052195; OTTMUST00000051230; OTTMUST00000051231; OTTMUST00000051232; OTTMUST00000051233; OTTMUST00000051234; OTTMUST00000078154; uc007dpi.1; uc011wwi.1	Vangl2	vang-like 2 (van gogh, Drosophila)
TC0100003559.mm.2	-1.12	0.4978	NM_010916; ENSMUST00000059794; BC051018; OTTMUST00000084043; uc007dpj.2	Nhlh1	nescient helix loop helix 1
TC0100003560.mm.2	1.1	0.2409	NM_021607; ENSMUST00000003550; ENSMUST00000122986; ENSMUST00000135928; ENSMUST00000140643; ENSMUST00000142825; ENSMUST00000146137; BC019998; OTTMUST00000050982; OTTMUST00000050983; OTTMUST00000050984; OTTMUST00000050985; OTTMUST00000050986; OTTMUST00000050987; uc007dpk.2	Ncstn	nicastrin
TC0100003563.mm.2	1.11	0.8597	NM_011063; ENSMUST00000013842; ENSMUST00000111247; ENSMUST00000125361; ENSMUST00000152432; ENSMUST00000155109; BC038282; OTTMUST00000052554; OTTMUST00000052555; OTTMUST00000052556; OTTMUST00000052557; OTTMUST00000052558; uc007dpy.1	Pea15a	phosphoprotein enriched in astrocytes 15A
TC0100003564.mm.2	-1.66	0.3657	NM_009813; ENSMUST00000003554; ENSMUST00000170638; ENSMUST00000170700; BC064057; OTTMUST00000089560; OTTMUST00000089561; OTTMUST00000089562; uc007dpz.2; uc007dqa.2	Casq1	calsequestrin 1
TC0100003565.mm.2	-1.03	0.7899	NM_013734; ENSMUST00000111243; OTTMUST00000051822; uc011wwk.1	Atp1a4	ATPase, Na+/K+ transporting, alpha 4 polypeptide
TC0100003566.mm.2	1.22	0.8327	NM_178405; ENSMUST00000085913; ENSMUST00000097464; ENSMUST00000131751; ENSMUST00000137679; BC036127; OTTMUST00000051816; OTTMUST00000051817; OTTMUST00000051818; OTTMUST00000051819; uc007dqc.1; uc007dqd.1; uc011wwl.1	Atp1a2	ATPase, Na+/K+ transporting, alpha 2 polypeptide
TC0100003568.mm.2	1.36	0.4913	NM_008429; ENSMUST00000062387; BC065161; uc007dqg.1; uc007dqh.1; uc007dqi.1	Kcnj9	potassium inwardly-rectifying channel, subfamily J, member 9
TC0100003575.mm.2	-1.05	0.8927	NM_029084; ENSMUST00000065679; BC024587; uc007dqu.1	Slamf8	SLAM family member 8
TC0100003576.mm.2	1.08	0.5057	NM_001164725; ENSMUST00000094303; uc011wwo.1; uc011wwp.1	Fcrl6	Fc receptor-like 6
TC0100003577.mm.2	1.5	0.0042	NM_026725; ENSMUST00000027826; BC069187; uc007dqw.1	Dusp23	dual specificity phosphatase 23
TC0100003580.mm.2	1.06	0.8748	NM_011318; ENSMUST00000027824; BC061125; uc007dqy.2	Apcs	serum amyloid P-component
TC0100003582.mm.2	1.01	0.4049	NM_146764; ENSMUST00000073663; BC119111; BC120665; uc007dra.1	Olfr1408	olfactory receptor 1408
TC0100003583.mm.2	-1.11	0.5261	NM_146763; ENSMUST00000072395; BC139449; BC139452; uc007drb.2	Olfr1406	olfactory receptor 1406
TC0100003584.mm.2	1.03	0.7206	NM_010184; ENSMUST00000049706; BC125455; BC125457; uc007dre.2; uc011wwr.1	Fcer1a	Fc receptor, IgE, high affinity I, alpha polypeptide
TC0100003585.mm.2	-1.3	0.2514	NM_001205011; ENSMUST00000111224; uc029qus.1	Mptx2	mucosal pentraxin 2
TC0100003586.mm.2	-1.39	0.0228	NM_010045; ENSMUST00000038227; BC005583; uc007drg.1	Ackr1	atypical chemokine receptor 1 (Duffy blood group)
TC0100003587.mm.2	-1.08	0.3663	NM_053199; ENSMUST00000005470; ENSMUST00000111220; ENSMUST00000126963; ENSMUST00000136540; ENSMUST00000157032; BC115417; BC115418; OTTMUST00000059629; OTTMUST00000059630; OTTMUST00000059631; OTTMUST00000059632; OTTMUST00000083363; uc007drh.1; uc007dri.1; uc007drj.1; uc007drk.1	Cadm3	cell adhesion molecule 3
TC0100003589.mm.2	1.11	0.6541	ENSMUST00000037976; ENSMUST00000160565; ENSMUST00000169797; XM_136331.8	Gm4955	predicted gene 4955 [Source:MGI Symbol;Acc:MGI:3646410]; predicted gene 4955
TC0100003590.mm.2	-1.01	0.7163	NM_001024721; ENSMUST00000090406; ENSMUST00000097463; ENSMUST00000139092; BC094916; uc007drn.2; uc007dro.2	BC094916	cDNA sequence BC094916
TC0100003591.mm.2	-1.27	0.1334	NM_001177349; NM_001177350; ENSMUST00000097462; ENSMUST00000150649; ENSMUST00000178186; ENSMUST00000179648; ENSMUST00000180215; OTTMUST00000085766; OTTMUST00000111666; OTTMUST00000111667; OTTMUST00000111841; OTTMUST00000111842; uc007drq.2; uc011wwt.1	Pydc4	pyrin domain containing 4
TC0100003593.mm.2	1.2	0.4255	NM_001204910; ENSMUST00000042610; ENSMUST00000127730; BC150711; uc007dru.3; uc011www.2	AI607873	expressed sequence AI607873
TC0100003597.mm.2	-1.24	0.1058	XM_988496.1	Gm7897	PREDICTED: predicted gene 7897 (Gm7897), mRNA.
TC0100003599.mm.2	1.12	0.543	NM_008327; NM_011940; NM_172648; ENSMUST00000059226; BC018233; BC040425; BC055888; uc007dsk.2; uc007dsm.2; uc011wwx.1	Ifi202b; Ifi205	interferon activated gene 202B; interferon activated gene 205
TC0100003600.mm.2	-1.05	0.5015	NM_001005520; ENSMUST00000063030	Olfr231	olfactory receptor 231
TC0100003601.mm.2	-1.2	0.6535	NM_146715; ENSMUST00000061990; BC119050; BC119052; uc007dsx.2	Olfr419	olfactory receptor 419
TC0100003603.mm.2	1.21	0.0861	NM_011825; ENSMUST00000055294; BC079905; OTTMUST00000053848; uc007dtf.1	Grem2	gremlin 2 homolog, cysteine knot superfamily (Xenopus laevis)
TC0100003604.mm.2	1.07	0.2349	NM_001199003; NM_011880; ENSMUST00000027812; BC051133; uc007dtg.2; uc007dth.2; uc007dti.2; uc007dtj.2; uc007dtk.2; uc007dtl.2	Rgs7	regulator of G protein signaling 7
TC0100003610.mm.2	-1.14	0.9251	NM_010209; ENSMUST00000027810; ENSMUST00000130996; ENSMUST00000133218; ENSMUST00000154956; ENSMUST00000176740; BC006048; OTTMUST00000062946; OTTMUST00000062956; OTTMUST00000062957; OTTMUST00000062958; OTTMUST00000111211; uc007dtn.2	Fh1	fumarate hydratase 1
TC0100003611.mm.2	-1.02	0.8015	NM_010098; ENSMUST00000027809; OTTMUST00000050914	Opn3	opsin 3
TC0100003612.mm.2	1.33	0.3919	NM_021350; ENSMUST00000104984; BC118932; OTTMUST00000050916; uc007dtr.2	Chml	choroideremia-like
TC0100003614.mm.2	-1	0.2931	NM_001195816; NM_176916; ENSMUST00000065967; ENSMUST00000111166; ENSMUST00000111167; ENSMUST00000125404; ENSMUST00000144340; ENSMUST00000156184; BC100428; OTTMUST00000059102; OTTMUST00000059164; OTTMUST00000059165; OTTMUST00000059166; OTTMUST00000059182; OTTMUST00000059183; uc007dtv.2; uc007dtw.1; uc007dtx.1; uc007dtz.2	Pld5	phospholipase D family, member 5
TC0100003615.mm.2	-1.17	0.6007	BC132651; BC132653; uc007dty.3	Rbm8a2; Rbm8a	RNA binding motif protein 8A2; RNA binding motif protein 8a
TC0100003620.mm.2	1.12	0.5716	NM_001099637; ENSMUST00000057037; uc007dub.1; uc007duc.1; uc007dud.1; uc007duf.1	Cep170	centrosomal protein 170
TC0100003627.mm.2	1.06	0.6998	NM_011785; ENSMUST00000019843; ENSMUST00000111159; ENSMUST00000111160; BC066861; OTTMUST00000049194; OTTMUST00000049255; uc007duk.2	Akt3	thymoma viral proto-oncogene 3
TC0100003639.mm.2	1.01	0.5946	NM_007422; ENSMUST00000016105; ENSMUST00000159184; ENSMUST00000161808; BC139404; BC139417; OTTMUST00000088544; OTTMUST00000088545; OTTMUST00000088546; uc007dus.1; uc007dut.1; uc007duu.1	Adss	adenylosuccinate synthetase, non muscle
TC0100003645.mm.2	1.08	0.7389	NM_016805; ENSMUST00000037748; ENSMUST00000134291; ENSMUST00000146362; ENSMUST00000150825; ENSMUST00000162916; BC018353; OTTMUST00000051942; OTTMUST00000051943; OTTMUST00000051944; OTTMUST00000051945; OTTMUST00000088550; uc007dvb.2; uc011wxl.1	Hnrnpu	heterogeneous nuclear ribonucleoprotein U
TC0100003649.mm.2	-1.02	0.3535	NM_027188; ENSMUST00000068437; ENSMUST00000111134; ENSMUST00000125756; ENSMUST00000128302; ENSMUST00000129393; ENSMUST00000131684; BC052431; BC061485; OTTMUST00000041394; OTTMUST00000041395; OTTMUST00000041396; OTTMUST00000041397; OTTMUST00000041398; OTTMUST00000041399; uc007dvj.1; uc007dvk.1	Smyd3	SET and MYND domain containing 3
TC0100003657.mm.2	1.1	0.507	NM_008249; ENSMUST00000027769; ENSMUST00000129009; ENSMUST00000129982; ENSMUST00000139993; ENSMUST00000150778; BC138836; BC138837; OTTMUST00000054001; OTTMUST00000054002; OTTMUST00000054003; OTTMUST00000054004; OTTMUST00000054005; uc007dvl.1; uc011wxm.1	Tfb2m	transcription factor B2, mitochondrial
TC0100003662.mm.2	-1.01	0.8077	NM_001163290; NM_023341; ENSMUST00000027766; ENSMUST00000159591; ENSMUST00000159914; ENSMUST00000160102; ENSMUST00000160121; ENSMUST00000160169; ENSMUST00000160482; ENSMUST00000160879; ENSMUST00000161300; ENSMUST00000161379; ENSMUST00000161632; ENSMUST00000161743; ENSMUST00000161746; ENSMUST00000161814; ENSMUST00000162725; ENSMUST00000162769; ENSMUST00000170472; BC030937; OTTMUST00000088142; OTTM…	Adck3	aarF domain containing kinase 3
TC0100003664.mm.2	1.15	0.124	NM_001128605; NM_011183; ENSMUST00000010753; ENSMUST00000111104; ENSMUST00000111105; ENSMUST00000111106; ENSMUST00000111108; ENSMUST00000128223; ENSMUST00000130029; ENSMUST00000130711; ENSMUST00000133340; ENSMUST00000136291; ENSMUST00000149590; BC010403; OTTMUST00000050924; OTTMUST00000050925; OTTMUST00000050926; OTTMUST00000050927; OTTMUST00000050928; OTTMUST00000050929; OTTMUST00000050930; OTTM…	Psen2	presenilin 2
TC0100003665.mm.2	1.22	0.1223	NR_003623; uc007dwf.1	Gm5069	glyceraldehyde-3-phosphate dehydrogenase pseudogene
TC0100003666.mm.2	-1.17	0.5438	NM_001081227; ENSMUST00000136521; ENSMUST00000179826; BC120654; BC120656; uc007dwh.2	6330403A02Rik	RIKEN cDNA 6330403A02 gene
TC0100003670.mm.2	-1.17	0.2893	NM_013729; ENSMUST00000027778; BC099876; BC099877; OTTMUST00000097058; uc007dwp.1	Mixl1	Mix1 homeobox-like 1 (Xenopus laevis)
TC0100003671.mm.2	1.02	0.4728	NM_008210; BC002268; BC012687; BC083353; BC088835; BC106177; OTTMUST00000051055; OTTMUST00000051056; OTTMUST00000051057; OTTMUST00000051058; OTTMUST00000051059; OTTMUST00000075153; OTTMUST00000075154; uc007dwr.1; uc007dws.1	H3f3a	H3 histone, family 3A
TC0100003679.mm.2	-1.11	0.5367	NM_010145; ENSMUST00000036928; ENSMUST00000111068; ENSMUST00000147585; ENSMUST00000154133; BC029636; BC045194; BC057857; BC061493; OTTMUST00000052194; OTTMUST00000052195; OTTMUST00000078114; OTTMUST00000078115; uc007dwz.1; uc011wxq.1	Ephx1	epoxide hydrolase 1, microsomal
TC0100003682.mm.2	-1.04	0.4799	NM_026171; ENSMUST00000027797; BC031847; uc007dxb.1; uc007dxc.1; uc007dxd.1	Nvl	nuclear VCP-like
TC0100003683.mm.2	-1.12	0.923	NM_145514; ENSMUST00000036329; ENSMUST00000159290; ENSMUST00000159625; ENSMUST00000159673; ENSMUST00000159698; ENSMUST00000161531; ENSMUST00000162819; ENSMUST00000162963; BC139336; BC139337; OTTMUST00000088630; OTTMUST00000088631; OTTMUST00000088632; OTTMUST00000088633; OTTMUST00000088634; OTTMUST00000088635; OTTMUST00000088636; OTTMUST00000088637; uc007dxf.2; uc007dxg.2	Wdr26	WD repeat domain 26
TC0100003689.mm.2	1.08	0.6998	NM_207280; ENSMUST00000058825; OTTMUST00000116802; uc011wxt.1	Ccdc121	coiled-coil domain containing 121
TC0100003697.mm.2	1.12	0.3647	NM_133815; ENSMUST00000005003; BC021516; BC042522; uc007dxn.2; uc007dxo.2	Lbr	lamin B receptor
TC0100003700.mm.2	1.14	0.4473	NM_001083120; NM_001083121; NM_008680; NM_010135; ENSMUST00000078719; ENSMUST00000111024; ENSMUST00000111025; ENSMUST00000111030; ENSMUST00000177811; BC062927; uc007dxt.1	Enah	enabled homolog (Drosophila)
TC0100003708.mm.2	1.06	0.5614	NM_001166728; ENSMUST00000169123; OTTMUST00000098455; uc011wxu.1	Vmn1r1	vomeronasal 1 receptor 1
TC0100003709.mm.2	1.02	0.9005	NM_007853; ENSMUST00000035295; ENSMUST00000132551; ENSMUST00000133052; BC003751; OTTMUST00000051340; OTTMUST00000051341; OTTMUST00000051342; uc007dxw.1; uc007dxx.1	Degs1	degenerative spermatocyte homolog 1 (Drosophila)
TC0100003710.mm.2	1.22	0.422	NM_175127; ENSMUST00000051431; BC094542; uc007dya.1; uc007dyb.1	Fbxo28	F-box protein 28
TC0100003714.mm.2	-1.17	0.3327	ENSMUST00000097444	Gm10517	predicted gene 10517
TC0100003715.mm.2	1.07	0.7597	NM_009794; ENSMUST00000068505; BC054726; uc007dye.2; uc007dyf.1	Capn2	calpain 2
TC0100003719.mm.2	1.01	0.4334	NM_001033547; ENSMUST00000060041; BC150917; uc007dyj.1	Ccdc185	coiled-coil domain containing 185
TC0100003721.mm.2	-1.19	0.4536	NM_001278218; NM_001278219; NM_001278220; NM_026866; ENSMUST00000003035; ENSMUST00000171366; BC043102; BC059225; uc008icl.1; uc008icm.1; uc008icn.1	Disp1	dispatched homolog 1 (Drosophila)
TC0100003723.mm.2	1.17	0.2987	NM_027861; ENSMUST00000057062; ENSMUST00000163528; BC030340; BC120692; BC125527; uc008icq.1; uc008icr.1; uc008ics.1	Brox	BRO1 domain and CAAX motif containing
TC0100003725.mm.2	1.22	0.1395	NM_177389; uc008icw.1; uc008icx.1; uc008icy.1; uc012bon.1	Mia3	melanoma inhibitory activity 3
TC0100003727.mm.2	1.06	0.7246	ENSMUST00000172123	Gm8214	predicted gene 8214 [Source:MGI Symbol;Acc:MGI:3646554]
TC0100003731.mm.2	-1.28	0.2825	NM_028516; ENSMUST00000050306; uc011wxw.1	1700056E22Rik	RIKEN cDNA 1700056E22 gene
TC0100003736.mm.2	1.08	0.6186	NM_008250; ENSMUST00000048572; ENSMUST00000174257; BC064068; OTTMUST00000096185; OTTMUST00000096186; uc007dyn.2	Hlx	H2.0-like homeobox
TC0100003738.mm.2	-1.33	0.0925	ENSMUST00000048462; ENSMUST00000110992	2024-03-01	mitochondrial amidoxime reducing component 1
TC0100003739.mm.2	-1.05	0.4199	NM_133684; ENSMUST00000068725; ENSMUST00000159293; ENSMUST00000160318; ENSMUST00000160982; ENSMUST00000161341; ENSMUST00000161359; ENSMUST00000161821; ENSMUST00000162261; ENSMUST00000162501; ENSMUST00000162866; BC006888; OTTMUST00000088656; OTTMUST00000088657; OTTMUST00000088658; OTTMUST00000088659; OTTMUST00000088660; OTTMUST00000088661; OTTMUST00000088662; OTTMUST00000088663; OTTMUST00000088664…	2024-03-02	mitochondrial amidoxime reducing component 2
TC0100003742.mm.2	-1.08	0.4711	NM_178692; ENSMUST00000048308; BC116951; BC116953; uc007dys.1	C130074G19Rik	RIKEN cDNA C130074G19 gene
TC0100003743.mm.2	-1	0.7606	NM_145515; ENSMUST00000027929; BC112400; uc007dyt.2; uc011wxy.1	Mark1	MAP/microtubule affinity regulating kinase 1
TC0100003747.mm.2	1.03	0.4461	NM_198653; ENSMUST00000027921; ENSMUST00000110974; ENSMUST00000110975; ENSMUST00000131770; ENSMUST00000153211; BC052403; OTTMUST00000051852; OTTMUST00000051853; OTTMUST00000051854; OTTMUST00000051855; OTTMUST00000051856; uc007dyy.1; uc007dyz.1; uc007dza.1; uc007dzb.1	Iars2	isoleucine-tRNA synthetase 2, mitochondrial
TC0100003749.mm.2	1.14	0.9	NR_038006; BC147657	9630028B13Rik	RIKEN cDNA 9630028B13 gene
TC0100003751.mm.2	-1.31	0.4451	NM_146106; ENSMUST00000045388; BC027340; OTTMUST00000066789; uc007dzm.2	Lyplal1	lysophospholipase-like 1
TC0100003754.mm.2	-1.14	0.4104	NM_009367; ENSMUST00000045288; BC011055; BC011170; uc007dzo.2; uc007dzp.2	Tgfb2	transforming growth factor, beta 2
TC0100003757.mm.2	1.06	0.9262	NM_026041; ENSMUST00000001339; ENSMUST00000162336; BC006787; OTTMUST00000088735; OTTMUST00000088736; uc007dzq.2	Rrp15	ribosomal RNA processing 15 homolog (S. cerevisiae)
TC0100003761.mm.2	1.32	0.056	NM_028848; NM_029067; ENSMUST00000027908; ENSMUST00000110945; ENSMUST00000183469; ENSMUST00000183656; ENSMUST00000183819; ENSMUST00000183931; ENSMUST00000183996; ENSMUST00000184543; BC089520; OTTMUST00000055330; OTTMUST00000055390; OTTMUST00000055391; OTTMUST00000055392; OTTMUST00000055393; OTTMUST00000117173; OTTMUST00000117175; uc007dzt.2; uc007dzv.1; uc007dzw.2	Spata17	spermatogenesis associated 17
TC0100003776.mm.2	-1.06	0.4444	NM_172650; ENSMUST00000085678; BC079581; uc007eai.1; uc007eaj.1; uc011wyi.1; uc029qve.1	Kctd3	potassium channel tetramerisation domain containing 3
TC0100003778.mm.2	1.05	0.9694	NM_001159850; NM_001281847; NM_001281848; NM_010607; ENSMUST00000079451; ENSMUST00000110920; ENSMUST00000180044; BC062094; uc007eak.2; uc007eam.2; uc007ean.2	Kcnk2	potassium channel, subfamily K, member 2
TC0100003780.mm.2	-1.04	0.3823	XM_001478256.2	Gm3837	PREDICTED: predicted gene 3837 (Gm3837), mRNA.
TC0100003783.mm.2	1.26	0.1092	NM_001081363; ENSMUST00000165663; ENSMUST00000165798; ENSMUST00000165962; ENSMUST00000171929; OTTMUST00000089577; OTTMUST00000089578; OTTMUST00000089579; OTTMUST00000089580; uc007eao.2; uc007eaq.1	Cenpf	centromere protein F
TC0100003786.mm.2	-1.01	0.5804	NM_026796; ENSMUST00000027897; ENSMUST00000130804; ENSMUST00000132289; ENSMUST00000144452; BC023119; OTTMUST00000041402; OTTMUST00000041403; OTTMUST00000041404; OTTMUST00000050715; uc007eax.1; uc007eay.1; uc007eaz.1	Smyd2	SET and MYND domain containing 2
TC0100003791.mm.2	-1.39	0.0149	NM_008937; ENSMUST00000010319; ENSMUST00000175916; ENSMUST00000177288; BC051411; OTTMUST00000104400; OTTMUST00000104401; OTTMUST00000104402	Prox1	prospero homeobox 1
TC0100003795.mm.2	1.11	0.6549	NM_178775; ENSMUST00000061611; ENSMUST00000159066; ENSMUST00000159367; ENSMUST00000159624; ENSMUST00000159823; ENSMUST00000160889; ENSMUST00000160891; ENSMUST00000162500; ENSMUST00000162692; BC058403; OTTMUST00000088705; OTTMUST00000088706; OTTMUST00000088707; OTTMUST00000088709; OTTMUST00000088710; OTTMUST00000088711; OTTMUST00000088712; OTTMUST00000088713; OTTMUST00000088714; uc007ebf.1; uc007e…	Rps6kc1	ribosomal protein S6 kinase polypeptide 1
TC0100003796.mm.2	-1.18	0.5046	NM_144879; NR_027352; ENSMUST00000047409; ENSMUST00000166139; BC024141; uc007ebr.2; uc007ebs.2	Vash2	vasohibin 2
TC0100003797.mm.2	-1.33	0.3927	NM_001081259; ENSMUST00000085635; BC157992; uc007ebt.1; uc007ebu.1; uc007ebv.1; uc011wyn.1	Mfsd7b	major facilitator superfamily domain containing 7B
TC0100003799.mm.2	-1.31	0.748	NM_001163421; NM_001163422; NM_026895; ENSMUST00000027945; ENSMUST00000085633; ENSMUST00000110891; ENSMUST00000110893; ENSMUST00000124497; ENSMUST00000143876; ENSMUST00000153757; ENSMUST00000156341; ENSMUST00000156527; OTTMUST00000051108; OTTMUST00000051109; OTTMUST00000051110; OTTMUST00000051111; OTTMUST00000051112; OTTMUST00000051113; OTTMUST00000051114; OTTMUST00000051115; OTTMUST00000051116; …	Tatdn3	TatD DNase domain containing 3
TC0100003803.mm.2	1.18	0.6276	NM_001109759; ENSMUST00000171798; uc011wyr.1	Fam71a	family with sequence similarity 71, member A
TC0100003804.mm.2	-1.53	0.0446	NM_007498; ENSMUST00000027941; ENSMUST00000131854; BC019946; BC064799; OTTMUST00000050734; OTTMUST00000050735; uc007ece.1; uc011wys.1; uc011wyt.1	Atf3	activating transcription factor 3
TC0100003805.mm.2	-1.52	0.1476	NM_025424; ENSMUST00000046770; BC048464; OTTMUST00000050779; uc007ecg.1	Nenf	neuron derived neurotrophic factor
TC0100003806.mm.2	1.15	0.2289	NM_144880; ENSMUST00000067976; BC059026; uc007eci.1	Ppp2r5a	protein phosphatase 2, regulatory subunit B, alpha; protein phosphatase 2, regulatory subunit B', alpha
TC0100003814.mm.2	1.05	0.4827	NM_029766; ENSMUST00000027933	Dtl	denticleless homolog (Drosophila)
TC0100003820.mm.2	-1.07	0.5803	NR_030669; uc007eda.1; uc007edb.2	1700034H15Rik	RIKEN cDNA 1700034H15 gene
TC0100003823.mm.2	-1.08	0.4123	NM_011633; BC012702	Traf5	TNF receptor-associated factor 5
TC0100003825.mm.2	-1.12	0.5044	XM_001478655.3	Gm3934	PREDICTED: predicted gene 3934 (Gm3934), mRNA.
TC0100003826.mm.2	1.03	0.5259	NM_144814; ENSMUST00000073279; ENSMUST00000110849; BC057141; BC138938; BC138939	Rcor3	REST corepressor 3
TC0100003827.mm.2	-1.41	0.972	NM_144881; ENSMUST00000044190; ENSMUST00000123721; ENSMUST00000128619; ENSMUST00000154203; ENSMUST00000154755; BC008159; OTTMUST00000067019; OTTMUST00000067020; OTTMUST00000067021; OTTMUST00000067022; OTTMUST00000067232; uc007edp.2; uc007edq.2	Hhat	hedgehog acyltransferase
TC0100003830.mm.2	1.18	0.6553	NM_001177794; NM_198247; ENSMUST00000016406; ENSMUST00000125391; ENSMUST00000155503; ENSMUST00000155579; BC060251; OTTMUST00000066794; OTTMUST00000066887; OTTMUST00000066888; uc007eds.2; uc011wyx.1	Sertad4	SERTA domain containing 4
TC0100003832.mm.2	-1.13	0.4448	NM_181546; ENSMUST00000016344; BC141262; BC145602	Syt14	synaptotagmin XIV
[truncated: 21,047 more rows]
